# Supplementary material for: PROS1 released by lung basal cells limits inflammation in epithelial and monocytes during SARS-CoV-2 infection
Source: Discov Immunol. 2025 Aug 27;4(1):kyaf012. doi: 10.1093/discim/kyaf012 (PMC12448451; doi:10.1093/discim/kyaf012)
Supplement: kyaf012_suppl_Supplementary_Tables_1-9 [file kyaf012_suppl_supplementary_tables_1-9.xlsx]

## Sheet: S.Table1 Single Cell Metadata
Cartridge	Experiment	Tag	Condition	Group	SampleID	TagNames
1	CVR_EXP_5	1	Epithelial	Mock	Epithelial	Epithelial
1	CVR_EXP_5	2	Epithelial	Mock	Epithelial+ PROS1	EpithelialPROS
1	CVR_EXP_5	3	Coculture	Mock	Coculture	Coculture
1	CVR_EXP_5	4	Coculture	Mock	Coculture+ PROS1	CoculturePROS
1	CVR_EXP_5	5	Monocytes	Mock	Monocytes	Monocytes
1	CVR_EXP_5	6	Monocytes	Mock	Monocytes+ PROS1	MonocytesPROS
1	CVR_EXP_5	7	Epithelial+ Virus	Virus	Epithelial+ Virus	EpithelialVirus
1	CVR_EXP_5	8	Epithelial+ Virus	Virus	Epithelial+ Virus+ PROS1	EpithelialVirusPROS
1	CVR_EXP_5	9	Coculture+ Virus	Virus	Coculture+ Virus	CocultureVirus
1	CVR_EXP_5	10	Coculture+ Virus	Virus	Coculture+ Virus+ PROS1	CocultureVirusPROS
1	CVR_EXP_5	11	Monocytes+ Virus	Virus	Monocytes+ Virus	MonocytesVirus
1	CVR_EXP_5	12	Monocytes+ Virus	Virus	Monocytes+ Virus+ PROS1	MonocytesVirusPROS

## Sheet: S.Table2 Epithelial Markers
Cluster	Gene	p_val	avg_log2FC	pct.1	pct.2	p_val_adj
SCGB1A1pos Secretory cells	SCGB3A1	0	1.76878	0.504	0.247	0
SCGB1A1pos Secretory cells	PIGR	0	1.30346	0.803	0.475	0
SCGB1A1pos Secretory cells	CEACAM6	0	1.12829	0.784	0.505	0
SCGB1A1pos Secretory cells	CP	0	1.0658	0.57	0.322	0
SCGB1A1pos Secretory cells	BPIFB1	0	0.961896	0.571	0.347	0
SCGB1A1pos Secretory cells	CXCL17	0	0.913834	0.873	0.658	0
SCGB1A1pos Secretory cells	WFDC2	0	0.894116	0.896	0.701	0
SCGB1A1pos Secretory cells	RARRES1	0	0.777478	0.904	0.727	0
SCGB1A1pos Secretory cells	SLPI	0	0.738063	0.943	0.803	0
SCGB1A1pos Secretory cells	MT.CO3	0	0.647635	1	0.999	0
SCGB1A1pos Secretory cells	MT.CYB	0	0.602715	1	0.998	0
SCGB1A1pos Secretory cells	MT.ATP6	0	0.563397	1	0.998	0
SCGB1A1pos Secretory cells	MT.ND3	0	0.515442	1	0.998	0
SCGB1A1pos Secretory cells	MT.ND4	0	0.413618	1	1	0
SCGB1A1pos Secretory cells	MT.ND5	0	0.411513	0.998	0.996	0
SCGB1A1pos Secretory cells	LCN2	0	0.409438	0.989	0.917	0
SCGB1A1pos Secretory cells	MT.CO1	0	0.372813	1	1	0
SCGB1A1pos Secretory cells	MT.ND2	0	0.314706	1	1	0
SCGB1A1pos Secretory cells	MT.CO2	0	0.288791	1	1	0
SCGB1A1pos Secretory cells	OLFM4	5.87E-307	1.54791	0.258	0.099	1.60E-302
SCGB1A1pos Secretory cells	AGR2	4.69E-296	0.654129	0.693	0.493	1.28E-291
SCGB1A1pos Secretory cells	CXCL1	3.32E-262	0.639348	0.758	0.58	9.06E-258
SCGB1A1pos Secretory cells	XBP1	3.96E-261	0.812354	0.55	0.366	1.08E-256
SCGB1A1pos Secretory cells	EEF1A1	3.98E-246	0.325199	0.981	0.972	1.08E-241
SCGB1A1pos Secretory cells	ALDH1A3	8.26E-244	0.696461	0.639	0.467	2.25E-239
SCGB1A1pos Secretory cells	MT.ATP8	3.39E-242	0.43658	0.93	0.884	9.23E-238
SCGB1A1pos Secretory cells	CXCL6	1.11E-236	0.82608	0.639	0.479	3.01E-232
SCGB1A1pos Secretory cells	CAPN13	5.91E-203	0.935929	0.294	0.15	1.61E-198
SCGB1A1pos Secretory cells	GABRP	4.66E-201	0.859218	0.386	0.231	1.27E-196
SCGB1A1pos Secretory cells	BPIFA1	3.04E-172	1.55572	0.349	0.211	8.29E-168
SCGB1A1pos Secretory cells	MT.ND4L	3.02E-166	0.378809	0.927	0.895	8.25E-162
SCGB1A1pos Secretory cells	SLC34A2	1.73E-147	0.660856	0.45	0.31	4.72E-143
SCGB1A1pos Secretory cells	INSR	6.28E-140	0.694009	0.38	0.25	1.71E-135
SCGB1A1pos Secretory cells	MSMB	1.45E-130	0.98072	0.344	0.223	3.97E-126
SCGB1A1pos Secretory cells	UCP2	6.59E-127	0.639825	0.378	0.253	1.80E-122
SCGB1A1pos Secretory cells	CYP4X1	1.86E-119	0.787565	0.266	0.159	5.07E-115
SCGB1A1pos Secretory cells	FOS	1.77E-116	0.649246	0.463	0.352	4.82E-112
SCGB1A1pos Secretory cells	CYB5A	1.96E-116	0.697755	0.309	0.198	5.35E-112
SCGB1A1pos Secretory cells	GLUL	2.85E-112	0.562026	0.473	0.359	7.76E-108
SCGB1A1pos Secretory cells	ABLIM1	1.91E-102	0.710567	0.262	0.163	5.20E-98
SCGB1A1pos Secretory cells	SLC44A4	1.01E-101	0.589409	0.337	0.227	2.75E-97
SCGB1A1pos Secretory cells	EGR1	9.87E-101	0.575769	0.444	0.338	2.69E-96
SCGB1A1pos Secretory cells	PI3	9.54E-98	0.629501	0.573	0.468	2.60E-93
SCGB1A1pos Secretory cells	PROM1	2.40E-97	0.650008	0.251	0.154	6.54E-93
SCGB1A1pos Secretory cells	CD24	6.44E-91	0.327147	0.704	0.619	1.76E-86
SCGB1A1pos Secretory cells	RDH10	7.04E-88	0.529379	0.374	0.268	1.92E-83
SCGB1A1pos Secretory cells	SCGB1A1	2.91E-87	0.927689	0.469	0.376	7.92E-83
SCGB1A1pos Secretory cells	TGM2	8.17E-87	0.596712	0.395	0.3	2.23E-82
SCGB1A1pos Secretory cells	C3	1.72E-85	0.329817	0.734	0.66	4.69E-81
SCGB1A1pos Secretory cells	UPK1B	3.36E-82	0.576532	0.301	0.204	9.16E-78
SCGB1A1pos Secretory cells	SRD5A3	8.09E-78	0.567568	0.334	0.242	2.21E-73
SCGB1A1pos Secretory cells	ELF3	2.61E-77	0.38944	0.545	0.45	7.13E-73
SCGB1A1pos Secretory cells	RHOB	9.03E-77	0.609031	0.389	0.304	2.46E-72
SCGB1A1pos Secretory cells	TMEM45A	6.34E-76	0.548271	0.363	0.271	1.73E-71
SCGB1A1pos Secretory cells	CYR61	3.40E-67	0.570405	0.282	0.2	9.27E-63
SCGB1A1pos Secretory cells	PABPC1	2.10E-66	0.302636	0.725	0.689	5.74E-62
SCGB1A1pos Secretory cells	DHCR24	4.14E-64	0.503693	0.369	0.288	1.13E-59
SCGB1A1pos Secretory cells	JUN	6.68E-62	0.428756	0.423	0.346	1.82E-57
SCGB1A1pos Secretory cells	ALDH2	2.23E-60	0.534315	0.256	0.18	6.07E-56
SCGB1A1pos Secretory cells	B4GALT5	1.11E-57	0.462179	0.414	0.341	3.03E-53
SCGB1A1pos Secretory cells	H3F3A	1.54E-54	0.288498	0.729	0.701	4.21E-50
SCGB1A1pos Secretory cells	VMP1	2.10E-53	0.388261	0.531	0.476	5.73E-49
SCGB1A1pos Secretory cells	LTF	2.42E-53	0.93608	0.342	0.264	6.59E-49
SCGB1A1pos Secretory cells	MGST1	3.46E-53	0.47316	0.356	0.287	9.45E-49
SCGB1A1pos Secretory cells	STEAP4	2.00E-52	0.461542	0.306	0.23	5.47E-48
SCGB1A1pos Secretory cells	ZMAT3	5.39E-47	0.499152	0.266	0.2	1.47E-42
SCGB1A1pos Secretory cells	SPINT1	9.21E-47	0.316672	0.551	0.499	2.51E-42
SCGB1A1pos Secretory cells	FOXA1	1.54E-45	0.463932	0.29	0.223	4.19E-41
SCGB1A1pos Secretory cells	EHF	2.75E-44	0.458243	0.314	0.249	7.50E-40
SCGB1A1pos Secretory cells	CPD	6.00E-42	0.435206	0.304	0.24	1.64E-37
SCGB1A1pos Secretory cells	NFIB	2.11E-38	0.429651	0.256	0.196	5.74E-34
SCGB1A1pos Secretory cells	SLC26A4	1.08E-37	0.531142	0.29	0.227	2.95E-33
SCGB1A1pos Secretory cells	ASAH1	6.05E-37	0.405872	0.354	0.298	1.65E-32
SCGB1A1pos Secretory cells	SERF2	4.10E-35	0.329583	0.501	0.465	1.12E-30
SCGB1A1pos Secretory cells	RPL5	1.01E-33	0.258983	0.631	0.61	2.77E-29
SCGB1A1pos Secretory cells	SLC6A14	1.40E-32	0.362433	0.315	0.256	3.82E-28
SCGB1A1pos Secretory cells	HLA.DRA	6.32E-32	0.40757	0.376	0.326	1.72E-27
SCGB1A1pos Secretory cells	TNFAIP2	1.89E-31	0.343301	0.435	0.389	5.16E-27
SCGB1A1pos Secretory cells	NFKBIZ	6.80E-31	0.404564	0.267	0.214	1.85E-26
SCGB1A1pos Secretory cells	MUC4	2.78E-30	0.299639	0.41	0.352	7.57E-26
SCGB1A1pos Secretory cells	MYO1B	1.17E-28	0.409601	0.281	0.234	3.19E-24
SCGB1A1pos Secretory cells	EEF2	1.96E-28	0.305799	0.417	0.371	5.36E-24
SCGB1A1pos Secretory cells	TMC5	3.06E-27	0.261094	0.34	0.283	8.35E-23
SCGB1A1pos Secretory cells	PGD	2.56E-24	0.359118	0.25	0.205	6.98E-20
SCGB1A1pos Secretory cells	KLHL5	6.35E-23	0.348356	0.304	0.261	1.73E-18
SCGB1A1pos Secretory cells	CYP1B1	1.20E-21	0.26651	0.25	0.203	3.27E-17
SCGB1A1pos Secretory cells	ZFP36	1.40E-19	0.362265	0.27	0.232	3.81E-15
SCGB1A1pos Secretory cells	ADAM9	2.63E-19	0.332371	0.278	0.239	7.17E-15
SCGB1A1pos Secretory cells	TMPRSS4	2.79E-19	0.292368	0.302	0.261	7.60E-15
SCGB1A1pos Secretory cells	AHR	4.32E-17	0.319644	0.251	0.215	1.18E-12
SCGB1A1pos Secretory cells	CAPNS1	8.13E-15	0.273127	0.397	0.375	2.22E-10
SCGB1A1pos Secretory cells	EIF4B	4.71E-13	0.289206	0.284	0.257	1.28E-08
SCGB1A1pos Secretory cells	KRT8	4.85E-12	0.259732	0.347	0.325	1.32E-07
SCGB1A1pos Secretory cells	RBPMS	5.98E-12	0.259325	0.323	0.299	1.63E-07
SCGB1A1pos Secretory cells	2002-09-01	1.59E-10	0.252926	0.366	0.352	4.34E-06
MUC5Bpos Secretory cells	LTF	0	2.20406	0.608	0.221	0
MUC5Bpos Secretory cells	MUC5B	0	1.95521	0.462	0.094	0
MUC5Bpos Secretory cells	SLC26A4	0	1.79997	0.603	0.175	0
MUC5Bpos Secretory cells	BPIFB1	0	1.7686	0.785	0.319	0
MUC5Bpos Secretory cells	TNIP3	0	1.76555	0.456	0.114	0
MUC5Bpos Secretory cells	CSF3	0	1.66449	0.399	0.104	0
MUC5Bpos Secretory cells	SCGB1A1	0	1.59643	0.59	0.359	0
MUC5Bpos Secretory cells	CEACAM5	0	1.50046	0.269	0.074	0
MUC5Bpos Secretory cells	RDH10	0	1.40605	0.608	0.233	0
MUC5Bpos Secretory cells	S100P	0	1.36601	0.732	0.332	0
MUC5Bpos Secretory cells	CXCL1	0	1.33999	0.918	0.56	0
MUC5Bpos Secretory cells	CXCL6	0	1.33689	0.785	0.46	0
MUC5Bpos Secretory cells	BPIFA1	0	1.33677	0.425	0.204	0
MUC5Bpos Secretory cells	TMC5	0	1.31585	0.596	0.241	0
MUC5Bpos Secretory cells	NUPR1	0	1.19945	0.664	0.369	0
MUC5Bpos Secretory cells	KLK10	0	1.19385	0.358	0.153	0
MUC5Bpos Secretory cells	GDF15	0	1.18747	0.806	0.528	0
MUC5Bpos Secretory cells	WARS	0	1.1742	0.482	0.214	0
MUC5Bpos Secretory cells	CAPN13	0	1.17383	0.395	0.139	0
MUC5Bpos Secretory cells	XBP1	0	1.14572	0.682	0.352	0
MUC5Bpos Secretory cells	IDO1	0	1.13961	0.49	0.228	0
MUC5Bpos Secretory cells	LCN2	0	1.11899	1	0.918	0
MUC5Bpos Secretory cells	CXCL17	0	1.10279	0.957	0.653	0
MUC5Bpos Secretory cells	AC019117.1	0	1.08914	0.275	0.088	0
MUC5Bpos Secretory cells	CP	0	1.08145	0.653	0.318	0
MUC5Bpos Secretory cells	SOX2	0	1.07861	0.407	0.163	0
MUC5Bpos Secretory cells	PRSS23	0	1.07503	0.663	0.366	0
MUC5Bpos Secretory cells	PIGR	0	1.06743	0.861	0.479	0
MUC5Bpos Secretory cells	NCOA7	0	1.06419	0.762	0.451	0
MUC5Bpos Secretory cells	CD55	0	1.05704	0.427	0.191	0
MUC5Bpos Secretory cells	CXCL8	0	1.02681	0.709	0.403	0
MUC5Bpos Secretory cells	ALDH1A1	0	1.01645	0.32	0.123	0
MUC5Bpos Secretory cells	AGR2	0	1.00643	0.755	0.491	0
MUC5Bpos Secretory cells	CTSC	0	0.949708	0.866	0.596	0
MUC5Bpos Secretory cells	SLC6A14	0	0.940787	0.467	0.232	0
MUC5Bpos Secretory cells	RARRES1	0	0.918396	0.958	0.725	0
MUC5Bpos Secretory cells	TNFSF10	0	0.752207	0.865	0.658	0
MUC5Bpos Secretory cells	SLPI	0	0.716503	0.974	0.804	0
MUC5Bpos Secretory cells	C3	0	0.706832	0.856	0.643	0
MUC5Bpos Secretory cells	CEACAM6	0	0.665954	0.776	0.518	0
MUC5Bpos Secretory cells	CSTB	0	0.616325	0.956	0.832	0
MUC5Bpos Secretory cells	WFDC2	0	0.61349	0.911	0.706	0
MUC5Bpos Secretory cells	SAT1	0	0.559648	0.98	0.89	0
MUC5Bpos Secretory cells	IFITM3	0	0.556063	0.94	0.762	0
MUC5Bpos Secretory cells	HLA.A	0	0.491004	0.992	0.929	0
MUC5Bpos Secretory cells	B2M	0	0.380722	0.999	0.982	0
MUC5Bpos Secretory cells	LMO4	1.41E-300	0.862812	0.576	0.337	3.85E-296
MUC5Bpos Secretory cells	PI3	6.52E-299	0.668281	0.699	0.451	1.78E-294
MUC5Bpos Secretory cells	CLDN10	2.20E-291	0.935495	0.299	0.114	5.99E-287
MUC5Bpos Secretory cells	ATP1B1	1.62E-281	0.655894	0.793	0.594	4.41E-277
MUC5Bpos Secretory cells	LY6E	5.38E-280	0.749878	0.688	0.454	1.47E-275
MUC5Bpos Secretory cells	SLC34A2	1.17E-279	0.847915	0.541	0.3	3.20E-275
MUC5Bpos Secretory cells	IFITM2	2.57E-277	0.85385	0.556	0.32	7.00E-273
MUC5Bpos Secretory cells	TXNIP	4.61E-277	0.601553	0.87	0.71	1.26E-272
MUC5Bpos Secretory cells	TMEM45A	7.43E-276	0.879046	0.482	0.255	2.03E-271
MUC5Bpos Secretory cells	MSMB	2.47E-270	0.871745	0.432	0.213	6.73E-266
MUC5Bpos Secretory cells	LYN	9.45E-254	0.854822	0.45	0.24	2.58E-249
MUC5Bpos Secretory cells	PDZK1IP1	3.10E-253	0.691544	0.681	0.458	8.47E-249
MUC5Bpos Secretory cells	PTP4A2	7.70E-242	0.679245	0.695	0.481	2.10E-237
MUC5Bpos Secretory cells	TGM2	1.31E-241	0.792856	0.502	0.285	3.59E-237
MUC5Bpos Secretory cells	MED24	1.33E-241	0.89792	0.308	0.132	3.63E-237
MUC5Bpos Secretory cells	HLA.DRA	3.44E-241	0.76878	0.524	0.302	9.39E-237
MUC5Bpos Secretory cells	TNFAIP2	4.38E-240	0.723063	0.591	0.364	1.19E-235
MUC5Bpos Secretory cells	LGALS3	2.04E-238	0.656016	0.719	0.518	5.56E-234
MUC5Bpos Secretory cells	IFI6	5.31E-237	0.390919	0.994	0.818	1.45E-232
MUC5Bpos Secretory cells	STOM	1.05E-234	0.722711	0.618	0.406	2.87E-230
MUC5Bpos Secretory cells	MX1	4.33E-229	0.643898	0.656	0.42	1.18E-224
MUC5Bpos Secretory cells	IFIT3	7.55E-226	0.574872	0.773	0.527	2.06E-221
MUC5Bpos Secretory cells	HLA.C	2.59E-225	0.389764	0.969	0.86	7.06E-221
MUC5Bpos Secretory cells	IFI44L	4.35E-222	0.620617	0.658	0.425	1.19E-217
MUC5Bpos Secretory cells	CCPG1	2.07E-217	0.844572	0.356	0.176	5.64E-213
MUC5Bpos Secretory cells	ST6GALNAC1	4.38E-213	0.82007	0.258	0.107	1.19E-208
MUC5Bpos Secretory cells	CXCL5	8.74E-208	0.970627	0.277	0.122	2.38E-203
MUC5Bpos Secretory cells	INSR	4.85E-207	0.759056	0.441	0.245	1.32E-202
MUC5Bpos Secretory cells	KYNU	4.45E-199	0.710065	0.451	0.256	1.21E-194
MUC5Bpos Secretory cells	LYPD2	2.48E-197	1.03094	0.288	0.133	6.77E-193
MUC5Bpos Secretory cells	CPD	2.98E-197	0.770869	0.411	0.225	8.13E-193
MUC5Bpos Secretory cells	IL1R1	4.45E-196	0.824623	0.284	0.13	1.21E-191
MUC5Bpos Secretory cells	ELF3	1.01E-193	0.607567	0.642	0.437	2.75E-189
MUC5Bpos Secretory cells	IFI27	1.78E-193	0.560414	0.693	0.478	4.87E-189
MUC5Bpos Secretory cells	SLC44A4	1.49E-192	0.723963	0.404	0.22	4.07E-188
MUC5Bpos Secretory cells	SLC1A5	1.73E-192	0.770526	0.369	0.193	4.71E-188
MUC5Bpos Secretory cells	MX2	5.72E-192	0.704124	0.49	0.293	1.56E-187
MUC5Bpos Secretory cells	PLSCR1	3.02E-189	0.602205	0.65	0.448	8.22E-185
MUC5Bpos Secretory cells	COPB1	2.97E-181	0.804703	0.29	0.139	8.11E-177
MUC5Bpos Secretory cells	CTSB	1.11E-170	0.407419	0.95	0.9	3.02E-166
MUC5Bpos Secretory cells	ERBB3	2.90E-170	0.730818	0.338	0.177	7.91E-166
MUC5Bpos Secretory cells	SAMD9L	1.79E-169	0.769975	0.304	0.152	4.89E-165
MUC5Bpos Secretory cells	MUC1	4.59E-169	0.743044	0.25	0.112	1.25E-164
MUC5Bpos Secretory cells	PROM1	3.63E-163	0.724831	0.3	0.15	9.91E-159
MUC5Bpos Secretory cells	NAMPT	1.40E-160	0.652511	0.495	0.318	3.82E-156
MUC5Bpos Secretory cells	HLA.DRB1	3.10E-158	0.717462	0.358	0.198	8.44E-154
MUC5Bpos Secretory cells	SLC31A1	5.89E-158	0.710196	0.27	0.131	1.61E-153
MUC5Bpos Secretory cells	FOXA1	3.85E-157	0.656798	0.377	0.211	1.05E-152
MUC5Bpos Secretory cells	LAMP3	5.50E-156	0.70599	0.251	0.117	1.50E-151
MUC5Bpos Secretory cells	ISG15	1.46E-155	0.420974	0.772	0.552	3.99E-151
MUC5Bpos Secretory cells	UPK1B	2.50E-155	0.718096	0.357	0.198	6.83E-151
MUC5Bpos Secretory cells	STEAP4	2.07E-154	0.675533	0.384	0.22	5.66E-150
MUC5Bpos Secretory cells	HOXB2	4.69E-154	0.712902	0.309	0.161	1.28E-149
MUC5Bpos Secretory cells	SPINT1	1.31E-152	0.523315	0.664	0.481	3.57E-148
MUC5Bpos Secretory cells	CCL20	1.45E-150	0.791373	0.263	0.128	3.95E-146
MUC5Bpos Secretory cells	GPCPD1	2.52E-148	0.697531	0.27	0.133	6.86E-144
MUC5Bpos Secretory cells	BCL6	1.37E-144	0.674236	0.268	0.133	3.73E-140
MUC5Bpos Secretory cells	S100A6	1.85E-144	0.377195	0.868	0.735	5.06E-140
MUC5Bpos Secretory cells	CEBPD	1.32E-136	0.627095	0.391	0.235	3.60E-132
MUC5Bpos Secretory cells	OAS1	2.65E-136	0.625638	0.386	0.23	7.23E-132
MUC5Bpos Secretory cells	CLDN7	4.65E-136	0.547826	0.527	0.358	1.27E-131
MUC5Bpos Secretory cells	XAF1	5.67E-135	0.512277	0.593	0.412	1.55E-130
MUC5Bpos Secretory cells	CD74	6.41E-133	0.465455	0.812	0.689	1.75E-128
MUC5Bpos Secretory cells	PRSS22	1.17E-121	0.65951	0.261	0.138	3.20E-117
MUC5Bpos Secretory cells	IFITM1	2.32E-121	0.636349	0.257	0.134	6.32E-117
MUC5Bpos Secretory cells	OAS2	5.52E-120	0.576051	0.371	0.223	1.51E-115
MUC5Bpos Secretory cells	GOLM1	2.51E-119	0.6302	0.3	0.169	6.83E-115
MUC5Bpos Secretory cells	SOD2	5.04E-116	0.539339	0.501	0.345	1.37E-111
MUC5Bpos Secretory cells	LGALS9	1.91E-114	0.584448	0.392	0.248	5.21E-110
MUC5Bpos Secretory cells	SLC3A2	2.20E-113	0.626574	0.275	0.152	5.99E-109
MUC5Bpos Secretory cells	NFKBIZ	3.36E-112	0.554101	0.34	0.203	9.17E-108
MUC5Bpos Secretory cells	IFI44	4.60E-110	0.59686	0.314	0.185	1.25E-105
MUC5Bpos Secretory cells	SCGB3A1	6.04E-110	0.498032	0.421	0.273	1.65E-105
MUC5Bpos Secretory cells	SLFN5	8.57E-105	0.545197	0.454	0.313	2.34E-100
MUC5Bpos Secretory cells	H1F0	1.03E-104	0.580632	0.438	0.299	2.80E-100
MUC5Bpos Secretory cells	SRD5A3	4.41E-101	0.512322	0.376	0.239	1.20E-96
MUC5Bpos Secretory cells	EIF2S2	4.55E-101	0.482128	0.507	0.362	1.24E-96
MUC5Bpos Secretory cells	LGALS3BP	6.41E-97	0.296408	0.812	0.665	1.75E-92
MUC5Bpos Secretory cells	MUC4	6.22E-90	0.469572	0.486	0.342	1.70E-85
MUC5Bpos Secretory cells	IFNGR1	5.68E-89	0.488922	0.426	0.293	1.55E-84
MUC5Bpos Secretory cells	HLA.E	8.65E-89	0.387647	0.66	0.518	2.36E-84
MUC5Bpos Secretory cells	TSPAN13	3.41E-87	0.542635	0.256	0.15	9.29E-83
MUC5Bpos Secretory cells	ATF4	4.83E-86	0.475313	0.475	0.345	1.32E-81
MUC5Bpos Secretory cells	SERPINB3	6.00E-86	0.299888	0.555	0.405	1.64E-81
MUC5Bpos Secretory cells	EPCAM	5.68E-84	0.517276	0.29	0.179	1.55E-79
MUC5Bpos Secretory cells	SEL1L3	2.27E-81	0.490849	0.279	0.169	6.19E-77
MUC5Bpos Secretory cells	IFIT2	4.58E-80	0.417147	0.577	0.426	1.25E-75
MUC5Bpos Secretory cells	ALDH2	3.23E-78	0.478843	0.287	0.178	8.80E-74
MUC5Bpos Secretory cells	IFIT1	1.02E-77	0.308148	0.593	0.429	2.78E-73
MUC5Bpos Secretory cells	B4GALT5	2.66E-77	0.410925	0.467	0.335	7.26E-73
MUC5Bpos Secretory cells	UBE2L6	7.36E-77	0.484919	0.324	0.21	2.01E-72
MUC5Bpos Secretory cells	PARP9	1.45E-75	0.45742	0.328	0.214	3.96E-71
MUC5Bpos Secretory cells	IFI16	5.45E-75	0.339156	0.567	0.427	1.49E-70
MUC5Bpos Secretory cells	PARP14	2.08E-72	0.469724	0.32	0.211	5.66E-68
MUC5Bpos Secretory cells	LDLR	4.98E-71	0.487654	0.273	0.172	1.36E-66
MUC5Bpos Secretory cells	MDK	1.66E-70	0.312905	0.73	0.609	4.52E-66
MUC5Bpos Secretory cells	RBPMS	1.87E-70	0.437113	0.402	0.287	5.10E-66
MUC5Bpos Secretory cells	CEBPB	3.31E-70	0.430369	0.451	0.332	9.03E-66
MUC5Bpos Secretory cells	SAMD9	1.92E-69	0.421905	0.396	0.278	5.24E-65
MUC5Bpos Secretory cells	ZC3H12A	2.95E-68	0.443706	0.382	0.268	8.04E-64
MUC5Bpos Secretory cells	NFE2L1	1.59E-65	0.486752	0.293	0.194	4.33E-61
MUC5Bpos Secretory cells	KLF5	4.75E-65	0.399076	0.399	0.283	1.30E-60
MUC5Bpos Secretory cells	MACC1	5.98E-65	0.445382	0.306	0.203	1.63E-60
MUC5Bpos Secretory cells	STAT1	2.36E-64	0.355169	0.469	0.346	6.43E-60
MUC5Bpos Secretory cells	CLINT1	2.23E-63	0.457127	0.269	0.174	6.07E-59
MUC5Bpos Secretory cells	ASS1	2.50E-62	0.402815	0.303	0.201	6.82E-58
MUC5Bpos Secretory cells	DHCR24	1.56E-58	0.358931	0.398	0.286	4.27E-54
MUC5Bpos Secretory cells	APOL6	1.19E-57	0.438325	0.264	0.173	3.26E-53
MUC5Bpos Secretory cells	EIF2AK2	1.17E-55	0.41974	0.322	0.224	3.19E-51
MUC5Bpos Secretory cells	CYP4X1	1.93E-54	0.368048	0.256	0.165	5.25E-50
MUC5Bpos Secretory cells	OAS3	2.89E-54	0.381707	0.314	0.217	7.88E-50
MUC5Bpos Secretory cells	TTC9	8.39E-53	0.423718	0.265	0.178	2.29E-48
MUC5Bpos Secretory cells	RRBP1	2.65E-52	0.391382	0.318	0.224	7.23E-48
MUC5Bpos Secretory cells	TSPAN1	2.92E-52	0.288056	0.329	0.228	7.97E-48
MUC5Bpos Secretory cells	PGD	6.90E-51	0.406273	0.289	0.2	1.88E-46
MUC5Bpos Secretory cells	SAMHD1	4.44E-50	0.360027	0.338	0.241	1.21E-45
MUC5Bpos Secretory cells	GLUL	8.62E-50	0.286993	0.476	0.364	2.35E-45
MUC5Bpos Secretory cells	SP100	9.50E-50	0.354936	0.344	0.248	2.59E-45
MUC5Bpos Secretory cells	TSPAN3	2.35E-48	0.366845	0.374	0.277	6.40E-44
MUC5Bpos Secretory cells	EHF	7.88E-48	0.354485	0.341	0.248	2.15E-43
MUC5Bpos Secretory cells	CFLAR	3.15E-47	0.368222	0.394	0.298	8.59E-43
MUC5Bpos Secretory cells	AHCYL1	4.88E-47	0.376613	0.299	0.211	1.33E-42
MUC5Bpos Secretory cells	NT5C3A	5.13E-47	0.358512	0.317	0.226	1.40E-42
MUC5Bpos Secretory cells	CFH	6.15E-46	0.375022	0.289	0.204	1.68E-41
MUC5Bpos Secretory cells	WSB1	2.27E-45	0.377244	0.297	0.211	6.18E-41
MUC5Bpos Secretory cells	DDX5	5.11E-44	0.279052	0.614	0.514	1.39E-39
MUC5Bpos Secretory cells	UCP2	6.31E-44	0.300912	0.357	0.262	1.72E-39
MUC5Bpos Secretory cells	TMPRSS4	3.14E-43	0.317688	0.347	0.255	8.56E-39
MUC5Bpos Secretory cells	CYB5A	4.64E-43	0.333299	0.29	0.206	1.27E-38
MUC5Bpos Secretory cells	ASAH1	3.83E-41	0.319459	0.387	0.295	1.05E-36
MUC5Bpos Secretory cells	AK2	1.24E-39	0.341809	0.291	0.211	3.38E-35
MUC5Bpos Secretory cells	SLC38A2	6.17E-39	0.328542	0.413	0.326	1.68E-34
MUC5Bpos Secretory cells	EGR1	1.02E-38	0.252443	0.439	0.344	2.78E-34
MUC5Bpos Secretory cells	P4HB	4.48E-38	0.334945	0.326	0.244	1.22E-33
MUC5Bpos Secretory cells	HSPA5	6.13E-38	0.333687	0.383	0.296	1.67E-33
MUC5Bpos Secretory cells	MGST1	2.06E-37	0.296835	0.374	0.287	5.61E-33
MUC5Bpos Secretory cells	PEA15	3.46E-36	0.341317	0.304	0.227	9.42E-32
MUC5Bpos Secretory cells	CNDP2	1.20E-35	0.333301	0.25	0.179	3.28E-31
MUC5Bpos Secretory cells	TRIM22	1.45E-35	0.282179	0.426	0.339	3.95E-31
MUC5Bpos Secretory cells	SQSTM1	1.59E-35	0.3316	0.384	0.303	4.35E-31
MUC5Bpos Secretory cells	RCC2	5.66E-35	0.33443	0.256	0.185	1.54E-30
MUC5Bpos Secretory cells	HSPD1	2.59E-33	0.316219	0.261	0.19	7.06E-29
MUC5Bpos Secretory cells	RDH11	1.15E-31	0.289248	0.335	0.258	3.14E-27
MUC5Bpos Secretory cells	ZFAS1	4.28E-31	0.259482	0.57	0.49	1.17E-26
MUC5Bpos Secretory cells	KIF5B	2.71E-30	0.298893	0.354	0.278	7.40E-26
MUC5Bpos Secretory cells	NCOA4	9.00E-30	0.315603	0.25	0.184	2.45E-25
MUC5Bpos Secretory cells	NFIB	2.00E-29	0.298201	0.264	0.197	5.46E-25
MUC5Bpos Secretory cells	ADAR	3.00E-28	0.305638	0.257	0.193	8.19E-24
MUC5Bpos Secretory cells	TOP1	1.30E-26	0.303437	0.267	0.204	3.54E-22
MUC5Bpos Secretory cells	NFE2L2	1.80E-26	0.250765	0.4	0.327	4.90E-22
MUC5Bpos Secretory cells	MAL2	4.94E-26	0.266814	0.251	0.188	1.35E-21
MUC5Bpos Secretory cells	CD164	6.87E-25	0.274586	0.282	0.219	1.87E-20
MUC5Bpos Secretory cells	KPNB1	2.79E-24	0.26615	0.369	0.301	7.62E-20
MUC5Bpos Secretory cells	PPP1CB	7.20E-24	0.250797	0.277	0.215	1.96E-19
MUC5Bpos Secretory cells	SNX6	2.16E-23	0.269793	0.258	0.2	5.88E-19
MUC5Bpos Secretory cells	ATXN2L	1.73E-22	0.252993	0.252	0.193	4.72E-18
CXCL10/11high Basal cells	CXCL10	0	2.62013	0.768	0.174	0
CXCL10/11high Basal cells	CXCL11	0	2.30968	0.616	0.116	0
CXCL10/11high Basal cells	MYLK	0	2.00843	0.568	0.144	0
CXCL10/11high Basal cells	DST	0	1.96144	0.767	0.267	0
CXCL10/11high Basal cells	C1R	0	1.85756	0.599	0.155	0
CXCL10/11high Basal cells	IGFBP7	0	1.80633	0.953	0.458	0
CXCL10/11high Basal cells	SPARC	0	1.75363	0.613	0.162	0
CXCL10/11high Basal cells	APOD	0	1.72204	0.677	0.251	0
CXCL10/11high Basal cells	FYB1	0	1.72161	0.701	0.25	0
CXCL10/11high Basal cells	C1S	0	1.7199	0.488	0.128	0
CXCL10/11high Basal cells	AMIGO2	0	1.66855	0.331	0.059	0
CXCL10/11high Basal cells	FBXO32	0	1.65339	0.569	0.181	0
CXCL10/11high Basal cells	THBS1	0	1.5971	0.417	0.118	0
CXCL10/11high Basal cells	MYL9	0	1.57448	0.62	0.221	0
CXCL10/11high Basal cells	IFIT2	0	1.53686	0.854	0.393	0
CXCL10/11high Basal cells	TINAGL1	0	1.52353	0.548	0.194	0
CXCL10/11high Basal cells	CALD1	0	1.52177	0.669	0.262	0
CXCL10/11high Basal cells	GBP1	0	1.51801	0.505	0.176	0
CXCL10/11high Basal cells	MT2A	0	1.51366	0.827	0.415	0
CXCL10/11high Basal cells	RSAD2	0	1.45926	0.629	0.255	0
CXCL10/11high Basal cells	IFIT1	0	1.4454	0.82	0.403	0
CXCL10/11high Basal cells	FN1	0	1.43049	0.704	0.241	0
CXCL10/11high Basal cells	TAGLN	0	1.41481	0.479	0.158	0
CXCL10/11high Basal cells	CAVIN1	0	1.40255	0.394	0.109	0
CXCL10/11high Basal cells	RBBP8	0	1.39688	0.438	0.145	0
CXCL10/11high Basal cells	ACTN1	0	1.35796	0.653	0.283	0
CXCL10/11high Basal cells	IGFBP4	0	1.35064	0.496	0.195	0
CXCL10/11high Basal cells	PIK3R1	0	1.34751	0.375	0.134	0
CXCL10/11high Basal cells	CTSH	0	1.32823	0.698	0.357	0
CXCL10/11high Basal cells	COL1A1	0	1.31406	0.513	0.188	0
CXCL10/11high Basal cells	CENPW	0	1.29869	0.355	0.114	0
CXCL10/11high Basal cells	PDLIM7	0	1.28091	0.364	0.122	0
CXCL10/11high Basal cells	IFIT3	0	1.27734	0.893	0.518	0
CXCL10/11high Basal cells	KRT6B	0	1.24448	0.434	0.168	0
CXCL10/11high Basal cells	BHLHE41	0	1.23646	0.33	0.108	0
CXCL10/11high Basal cells	ISG15	0	1.19352	0.911	0.54	0
CXCL10/11high Basal cells	IFIH1	0	1.17841	0.587	0.276	0
CXCL10/11high Basal cells	MMP2	0	1.17198	0.255	0.067	0
CXCL10/11high Basal cells	ITGA3	0	1.16516	0.325	0.11	0
CXCL10/11high Basal cells	LIMS1	0	1.15155	0.403	0.164	0
CXCL10/11high Basal cells	PALMD	0	1.15073	0.339	0.123	0
CXCL10/11high Basal cells	CDC42EP3	0	1.10695	0.49	0.242	0
CXCL10/11high Basal cells	COL17A1	0	1.09534	0.37	0.131	0
CXCL10/11high Basal cells	LIMA1	0	1.08463	0.542	0.281	0
CXCL10/11high Basal cells	LGALS3BP	0	1.08455	0.914	0.655	0
CXCL10/11high Basal cells	NPC2	0	1.0781	0.704	0.418	0
CXCL10/11high Basal cells	HLA.B	0	1.07176	0.987	0.813	0
CXCL10/11high Basal cells	CDH3	0	1.0548	0.653	0.369	0
CXCL10/11high Basal cells	ITGB6	0	1.05227	0.521	0.234	0
CXCL10/11high Basal cells	BST2	0	1.00358	0.552	0.285	0
CXCL10/11high Basal cells	STAT1	0	0.993293	0.593	0.333	0
CXCL10/11high Basal cells	MMP13	0	0.981118	0.462	0.2	0
CXCL10/11high Basal cells	TAP1	0	0.96469	0.57	0.315	0
CXCL10/11high Basal cells	IFI16	0	0.926491	0.668	0.418	0
CXCL10/11high Basal cells	HLA.C	0	0.851246	0.99	0.86	0
CXCL10/11high Basal cells	IFI6	0	0.849359	0.997	0.823	0
CXCL10/11high Basal cells	MX1	0	0.836771	0.69	0.423	0
CXCL10/11high Basal cells	PSAP	0	0.835401	0.871	0.667	0
CXCL10/11high Basal cells	HLA.A	0	0.765279	0.997	0.93	0
CXCL10/11high Basal cells	ACTB	0	0.751573	0.992	0.926	0
CXCL10/11high Basal cells	KRT17	0	0.739723	0.788	0.529	0
CXCL10/11high Basal cells	ACTG1	0	0.627504	0.982	0.906	0
CXCL10/11high Basal cells	B2M	0	0.515255	0.999	0.982	0
CXCL10/11high Basal cells	S100A2	1.59E-298	0.624403	0.706	0.414	4.33E-294
CXCL10/11high Basal cells	KRT5	5.60E-295	0.574348	0.721	0.431	1.53E-290
CXCL10/11high Basal cells	IFI44L	1.30E-285	0.786126	0.689	0.428	3.54E-281
CXCL10/11high Basal cells	RAI14	2.48E-263	0.954671	0.52	0.295	6.77E-259
CXCL10/11high Basal cells	FLNA	2.00E-262	1.04745	0.292	0.111	5.44E-258
CXCL10/11high Basal cells	TNFSF10	4.05E-259	0.639697	0.851	0.667	1.11E-254
CXCL10/11high Basal cells	SERPINA1	1.50E-256	1.06623	0.269	0.098	4.08E-252
CXCL10/11high Basal cells	SERPING1	1.33E-255	1.05689	0.301	0.119	3.64E-251
CXCL10/11high Basal cells	GRN	1.29E-246	0.820548	0.66	0.457	3.51E-242
CXCL10/11high Basal cells	PFN1	1.28E-244	0.630998	0.851	0.722	3.49E-240
CXCL10/11high Basal cells	CAV1	1.23E-242	0.950537	0.257	0.092	3.36E-238
CXCL10/11high Basal cells	GBP4	5.39E-242	1.00694	0.26	0.096	1.47E-237
CXCL10/11high Basal cells	OAS3	2.73E-236	0.91066	0.416	0.206	7.44E-232
CXCL10/11high Basal cells	SFN	4.88E-233	0.715685	0.639	0.405	1.33E-228
CXCL10/11high Basal cells	ACTN4	1.49E-229	0.746275	0.708	0.515	4.08E-225
CXCL10/11high Basal cells	LGALS1	6.96E-228	0.876468	0.311	0.129	1.90E-223
CXCL10/11high Basal cells	ITGB4	7.41E-225	0.944537	0.29	0.118	2.02E-220
CXCL10/11high Basal cells	IFITM3	3.12E-215	0.481918	0.924	0.77	8.52E-211
CXCL10/11high Basal cells	HLA.E	3.67E-215	0.69469	0.709	0.516	1.00E-210
CXCL10/11high Basal cells	CCND2	5.68E-213	0.937511	0.335	0.155	1.55E-208
CXCL10/11high Basal cells	XAF1	3.14E-212	0.715231	0.631	0.412	8.56E-208
CXCL10/11high Basal cells	PDLIM1	3.78E-212	0.783134	0.552	0.344	1.03E-207
CXCL10/11high Basal cells	PTMS	8.28E-200	0.810627	0.493	0.295	2.26E-195
CXCL10/11high Basal cells	MMP14	1.27E-191	0.845655	0.39	0.206	3.48E-187
CXCL10/11high Basal cells	FAM3C	4.09E-188	0.863846	0.403	0.221	1.12E-183
CXCL10/11high Basal cells	CNN2	1.00E-182	0.678699	0.677	0.508	2.73E-178
CXCL10/11high Basal cells	ITGA2	2.30E-180	0.859755	0.296	0.137	6.28E-176
CXCL10/11high Basal cells	CD44	3.90E-180	0.848227	0.336	0.166	1.06E-175
CXCL10/11high Basal cells	ITGB1	3.81E-175	0.593796	0.72	0.553	1.04E-170
CXCL10/11high Basal cells	APP	1.22E-168	0.54959	0.753	0.597	3.33E-164
CXCL10/11high Basal cells	DUSP6	4.90E-168	0.88632	0.303	0.147	1.34E-163
CXCL10/11high Basal cells	NT5C3A	1.15E-158	0.778522	0.389	0.219	3.13E-154
CXCL10/11high Basal cells	LAMC2	9.05E-157	0.422424	0.48	0.29	2.47E-152
CXCL10/11high Basal cells	CFL1	1.33E-155	0.452212	0.872	0.766	3.62E-151
CXCL10/11high Basal cells	BASP1	1.42E-154	0.727385	0.424	0.251	3.87E-150
CXCL10/11high Basal cells	EPSTI1	3.45E-151	0.806715	0.318	0.165	9.42E-147
CXCL10/11high Basal cells	GPNMB	2.67E-149	0.746421	0.253	0.115	7.27E-145
CXCL10/11high Basal cells	VIM	3.36E-149	0.451638	0.491	0.295	9.16E-145
CXCL10/11high Basal cells	DDX58	4.00E-148	0.793566	0.291	0.145	1.09E-143
CXCL10/11high Basal cells	JAG1	1.74E-144	0.778026	0.316	0.168	4.74E-140
CXCL10/11high Basal cells	PMEPA1	2.29E-143	0.704231	0.36	0.2	6.23E-139
CXCL10/11high Basal cells	SAMD9	1.00E-139	0.660209	0.446	0.275	2.73E-135
CXCL10/11high Basal cells	MX2	2.39E-139	0.639855	0.477	0.301	6.52E-135
CXCL10/11high Basal cells	SAMHD1	1.52E-138	0.703555	0.398	0.236	4.13E-134
CXCL10/11high Basal cells	OAS2	5.60E-133	0.695385	0.385	0.226	1.53E-128
CXCL10/11high Basal cells	TM7SF3	1.03E-125	0.728329	0.359	0.213	2.80E-121
CXCL10/11high Basal cells	SPATS2L	7.83E-124	0.58987	0.58	0.428	2.14E-119
CXCL10/11high Basal cells	TPM1	3.38E-123	0.431822	0.729	0.574	9.22E-119
CXCL10/11high Basal cells	MYH9	2.03E-121	0.675206	0.406	0.256	5.55E-117
CXCL10/11high Basal cells	ARPC2	3.82E-120	0.545716	0.642	0.504	1.04E-115
CXCL10/11high Basal cells	FTH1	2.48E-112	0.26755	0.977	0.928	6.76E-108
CXCL10/11high Basal cells	DSG3	5.66E-110	0.635942	0.281	0.152	1.54E-105
CXCL10/11high Basal cells	IFI27	8.82E-103	0.420141	0.654	0.49	2.41E-98
CXCL10/11high Basal cells	MDK	2.35E-102	0.423076	0.737	0.612	6.41E-98
CXCL10/11high Basal cells	SP110	1.34E-101	0.650728	0.366	0.232	3.66E-97
CXCL10/11high Basal cells	LAMP2	7.39E-100	0.654141	0.321	0.195	2.02E-95
CXCL10/11high Basal cells	SOX9	1.19E-94	0.683801	0.279	0.162	3.25E-90
CXCL10/11high Basal cells	ZYX	1.03E-93	0.640941	0.322	0.198	2.82E-89
CXCL10/11high Basal cells	SCARB2	4.89E-93	0.6099	0.404	0.275	1.33E-88
CXCL10/11high Basal cells	C19orf66	7.15E-92	0.651566	0.28	0.165	1.95E-87
CXCL10/11high Basal cells	BTG1	3.07E-91	0.664249	0.345	0.224	8.37E-87
CXCL10/11high Basal cells	OAS1	2.32E-88	0.57062	0.367	0.237	6.31E-84
CXCL10/11high Basal cells	AGRN	1.31E-87	0.532609	0.49	0.358	3.58E-83
CXCL10/11high Basal cells	RTN4	3.71E-85	0.51979	0.495	0.37	1.01E-80
CXCL10/11high Basal cells	ITM2B	7.53E-85	0.432465	0.685	0.575	2.05E-80
CXCL10/11high Basal cells	WARS	2.53E-82	0.524129	0.365	0.238	6.89E-78
CXCL10/11high Basal cells	TACSTD2	8.10E-80	0.316906	0.874	0.806	2.21E-75
CXCL10/11high Basal cells	SHISA5	8.72E-80	0.60418	0.31	0.196	2.38E-75
CXCL10/11high Basal cells	STAT2	4.64E-79	0.608972	0.267	0.16	1.27E-74
CXCL10/11high Basal cells	ADH5	4.86E-79	0.587391	0.304	0.193	1.33E-74
CXCL10/11high Basal cells	CSRP1	6.80E-79	0.619098	0.264	0.158	1.85E-74
CXCL10/11high Basal cells	CTSD	3.84E-75	0.565408	0.358	0.245	1.05E-70
CXCL10/11high Basal cells	RPL37	4.25E-75	0.282056	0.897	0.844	1.16E-70
CXCL10/11high Basal cells	SERINC2	1.05E-74	0.511039	0.468	0.354	2.86E-70
CXCL10/11high Basal cells	PARP9	1.67E-73	0.54192	0.33	0.218	4.56E-69
CXCL10/11high Basal cells	SP100	2.14E-71	0.558876	0.359	0.249	5.83E-67
CXCL10/11high Basal cells	PEBP1	4.55E-67	0.538794	0.355	0.249	1.24E-62
CXCL10/11high Basal cells	UBE2L6	2.69E-66	0.520587	0.32	0.214	7.34E-62
CXCL10/11high Basal cells	HIF1A	6.67E-66	0.568377	0.252	0.156	1.82E-61
CXCL10/11high Basal cells	FAM210B	9.81E-65	0.524898	0.36	0.255	2.67E-60
CXCL10/11high Basal cells	MARCKS	5.44E-64	0.434289	0.535	0.435	1.49E-59
CXCL10/11high Basal cells	CTNNB1	5.78E-64	0.52256	0.288	0.189	1.58E-59
CXCL10/11high Basal cells	GNAI2	2.13E-61	0.525585	0.327	0.227	5.82E-57
CXCL10/11high Basal cells	PKM	2.63E-61	0.367344	0.647	0.554	7.18E-57
CXCL10/11high Basal cells	LAMB3	8.22E-61	0.448412	0.342	0.237	2.24E-56
CXCL10/11high Basal cells	TPM4	2.28E-60	0.347227	0.688	0.598	6.21E-56
CXCL10/11high Basal cells	EIF2AK2	8.20E-60	0.495051	0.327	0.226	2.24E-55
CXCL10/11high Basal cells	RPL37A	5.65E-59	0.262861	0.886	0.831	1.54E-54
CXCL10/11high Basal cells	CDKN2A	3.26E-58	0.428257	0.452	0.345	8.90E-54
CXCL10/11high Basal cells	BEX3	9.46E-56	0.495718	0.319	0.224	2.58E-51
CXCL10/11high Basal cells	SH3BGRL3	1.34E-55	0.364468	0.549	0.448	3.67E-51
CXCL10/11high Basal cells	NUPR1	1.10E-54	0.277781	0.519	0.398	3.00E-50
CXCL10/11high Basal cells	RPL36	1.29E-51	0.316739	0.693	0.611	3.51E-47
CXCL10/11high Basal cells	PLS3	4.69E-50	0.494055	0.275	0.189	1.28E-45
CXCL10/11high Basal cells	CD81	8.19E-50	0.435402	0.325	0.232	2.23E-45
CXCL10/11high Basal cells	ATP2A2	2.35E-48	0.448575	0.425	0.336	6.40E-44
CXCL10/11high Basal cells	PLP2	2.74E-48	0.423007	0.285	0.196	7.49E-44
CXCL10/11high Basal cells	MFSD1	4.40E-46	0.470822	0.335	0.25	1.20E-41
CXCL10/11high Basal cells	HSP90AB1	8.15E-46	0.322752	0.676	0.605	2.22E-41
CXCL10/11high Basal cells	APLP2	3.74E-45	0.385377	0.481	0.391	1.02E-40
CXCL10/11high Basal cells	TRIM22	2.51E-44	0.405898	0.429	0.341	6.85E-40
CXCL10/11high Basal cells	MYL6	2.94E-43	0.292556	0.656	0.571	8.01E-39
CXCL10/11high Basal cells	ADAR	4.40E-43	0.448585	0.273	0.192	1.20E-38
CXCL10/11high Basal cells	DSTN	4.83E-43	0.34716	0.538	0.453	1.32E-38
CXCL10/11high Basal cells	RND3	1.29E-40	0.42133	0.364	0.282	3.51E-36
CXCL10/11high Basal cells	MARCKSL1	7.05E-40	0.398341	0.392	0.308	1.92E-35
CXCL10/11high Basal cells	CAP1	4.19E-38	0.373841	0.398	0.316	1.14E-33
CXCL10/11high Basal cells	CLDN1	8.53E-38	0.319654	0.489	0.402	2.33E-33
CXCL10/11high Basal cells	OPTN	2.41E-37	0.452604	0.261	0.188	6.57E-33
CXCL10/11high Basal cells	CKAP4	4.42E-37	0.426577	0.279	0.205	1.20E-32
CXCL10/11high Basal cells	PARP14	5.21E-36	0.384122	0.295	0.218	1.42E-31
CXCL10/11high Basal cells	PLSCR1	3.31E-33	0.27589	0.548	0.468	9.02E-29
CXCL10/11high Basal cells	ARPC5	8.81E-33	0.337727	0.424	0.352	2.40E-28
CXCL10/11high Basal cells	BSG	1.08E-32	0.384567	0.32	0.249	2.94E-28
CXCL10/11high Basal cells	RPL28	4.44E-32	0.326362	0.476	0.402	1.21E-27
CXCL10/11high Basal cells	ID1	1.51E-31	0.286249	0.477	0.399	4.11E-27
CXCL10/11high Basal cells	S100A10	5.69E-31	0.266244	0.396	0.316	1.55E-26
CXCL10/11high Basal cells	BRI3	2.47E-30	0.337943	0.422	0.353	6.74E-26
CXCL10/11high Basal cells	HSP90B1	5.78E-28	0.318878	0.438	0.372	1.58E-23
CXCL10/11high Basal cells	CNN3	7.38E-28	0.360032	0.329	0.266	2.01E-23
CXCL10/11high Basal cells	ACTR3	1.70E-26	0.334767	0.417	0.358	4.64E-22
CXCL10/11high Basal cells	MYL12A	6.10E-26	0.286167	0.49	0.427	1.66E-21
CXCL10/11high Basal cells	BBX	7.74E-26	0.356753	0.255	0.195	2.11E-21
CXCL10/11high Basal cells	H1F0	1.28E-25	0.279906	0.379	0.311	3.50E-21
CXCL10/11high Basal cells	TFAP2A	1.31E-23	0.341807	0.315	0.255	3.57E-19
CXCL10/11high Basal cells	RAN	1.08E-22	0.289855	0.393	0.338	2.95E-18
CXCL10/11high Basal cells	IFI44	1.63E-22	0.316315	0.254	0.197	4.45E-18
CXCL10/11high Basal cells	SQSTM1	6.44E-21	0.278874	0.365	0.308	1.76E-16
CXCL10/11high Basal cells	LGALS9	5.99E-20	0.25301	0.322	0.262	1.63E-15
CXCL10/11high Basal cells	GALNT2	1.11E-19	0.31265	0.256	0.203	3.01E-15
CXCL10/11high Basal cells	LAMP1	2.95E-19	0.305171	0.29	0.239	8.04E-15
CXCL10/11high Basal cells	NCL	5.24E-19	0.294669	0.361	0.312	1.43E-14
CXCL10/11high Basal cells	TPM3	1.52E-18	0.270415	0.393	0.343	4.15E-14
CXCL10/11high Basal cells	SLC25A37	3.74E-18	0.313509	0.257	0.209	1.02E-13
CXCL10/11high Basal cells	TRAM1	9.06E-17	0.268884	0.394	0.347	2.47E-12
CXCL10/11high Basal cells	MTPN	2.43E-16	0.287946	0.284	0.237	6.62E-12
CXCL10/11high Basal cells	COMT	5.42E-16	0.266626	0.344	0.299	1.48E-11
CXCL10/11high Basal cells	NDUFS5	1.89E-15	0.258834	0.407	0.365	5.15E-11
CXCL10/11high Basal cells	PLD3	7.69E-15	0.273189	0.331	0.29	2.10E-10
CXCL10/11high Basal cells	YWHAQ	1.43E-13	0.255296	0.258	0.216	3.90E-09
CXCL10/11high Basal cells	PDIA3	4.26E-12	0.25077	0.297	0.26	1.16E-07
PTGS2posF3high Transitional cells	SERPINB2	0	1.85353	0.491	0.126	0
PTGS2posF3high Transitional cells	CCL28	0	1.59028	0.512	0.15	0
PTGS2posF3high Transitional cells	PTGS2	0	1.55776	0.513	0.172	0
PTGS2posF3high Transitional cells	RAB11FIP1	0	1.47636	0.748	0.328	0
PTGS2posF3high Transitional cells	GDF15	0	1.42343	0.902	0.536	0
PTGS2posF3high Transitional cells	F3	0	1.41194	0.66	0.3	0
PTGS2posF3high Transitional cells	KRT23	0	1.31147	0.769	0.403	0
PTGS2posF3high Transitional cells	CXCL8	0	1.24539	0.72	0.422	0
PTGS2posF3high Transitional cells	GPRC5A	0	1.17131	0.473	0.188	0
PTGS2posF3high Transitional cells	SPTSSB	0	1.14392	0.384	0.135	0
PTGS2posF3high Transitional cells	ALDH1A3	0	1.11961	0.815	0.468	0
PTGS2posF3high Transitional cells	LCN2	0	0.67845	0.994	0.924	0
PTGS2posF3high Transitional cells	HLA.C	0	0.6526	0.981	0.866	0
PTGS2posF3high Transitional cells	HLA.A	0	0.627144	0.993	0.933	0
PTGS2posF3high Transitional cells	CLDN4	1.35E-289	0.960677	0.703	0.408	3.67E-285
PTGS2posF3high Transitional cells	STEAP4	1.91E-289	1.02666	0.5	0.219	5.21E-285
PTGS2posF3high Transitional cells	KLHDC7B	1.09E-260	1.09819	0.27	0.083	2.97E-256
PTGS2posF3high Transitional cells	IDO1	1.56E-260	1.08643	0.508	0.243	4.25E-256
PTGS2posF3high Transitional cells	IGFBP3	1.10E-256	0.793258	0.727	0.436	2.99E-252
PTGS2posF3high Transitional cells	MACC1	5.79E-254	1.00739	0.448	0.196	1.58E-249
PTGS2posF3high Transitional cells	CDC42EP1	5.00E-251	1.02009	0.374	0.146	1.36E-246
PTGS2posF3high Transitional cells	CXCL16	2.05E-250	0.869775	0.676	0.394	5.60E-246
PTGS2posF3high Transitional cells	CLDN7	3.38E-245	0.853254	0.639	0.357	9.22E-241
PTGS2posF3high Transitional cells	B2M	2.52E-242	0.419656	1	0.983	6.88E-238
PTGS2posF3high Transitional cells	TM4SF1	7.96E-242	0.989226	0.538	0.273	2.17E-237
PTGS2posF3high Transitional cells	CSTB	6.49E-233	0.601557	0.955	0.84	1.77E-228
PTGS2posF3high Transitional cells	ITGB8	1.11E-232	1.03897	0.355	0.139	3.02E-228
PTGS2posF3high Transitional cells	LMO7	4.33E-228	0.964319	0.4	0.17	1.18E-223
PTGS2posF3high Transitional cells	CLDN1	3.83E-227	0.903093	0.652	0.388	1.04E-222
PTGS2posF3high Transitional cells	ATP1B1	7.19E-224	0.727628	0.827	0.603	1.96E-219
PTGS2posF3high Transitional cells	PLAU	8.14E-224	0.98865	0.553	0.294	2.22E-219
PTGS2posF3high Transitional cells	CDKN1A	6.62E-220	0.852608	0.761	0.534	1.81E-215
PTGS2posF3high Transitional cells	RARRES1	4.25E-218	0.616896	0.926	0.743	1.16E-213
PTGS2posF3high Transitional cells	IL1RN	1.85E-214	0.953697	0.34	0.134	5.06E-210
PTGS2posF3high Transitional cells	SAA1	3.36E-210	0.71411	0.904	0.752	9.16E-206
PTGS2posF3high Transitional cells	SERPINB7	6.00E-205	0.935	0.266	0.093	1.64E-200
PTGS2posF3high Transitional cells	EDN1	4.41E-199	0.875684	0.285	0.104	1.20E-194
PTGS2posF3high Transitional cells	ICAM1	5.68E-198	0.887671	0.432	0.205	1.55E-193
PTGS2posF3high Transitional cells	LURAP1L	2.71E-191	0.865235	0.256	0.09	7.40E-187
PTGS2posF3high Transitional cells	S100P	1.84E-190	0.807647	0.629	0.368	5.02E-186
PTGS2posF3high Transitional cells	PTP4A2	4.85E-190	0.722617	0.736	0.49	1.32E-185
PTGS2posF3high Transitional cells	SLC6A14	1.07E-181	0.836029	0.477	0.246	2.93E-177
PTGS2posF3high Transitional cells	SPINT1	7.31E-178	0.675701	0.729	0.486	1.99E-173
PTGS2posF3high Transitional cells	HLA.B	3.40E-177	0.474057	0.958	0.822	9.27E-173
PTGS2posF3high Transitional cells	KRT7	4.39E-177	0.644748	0.777	0.554	1.20E-172
PTGS2posF3high Transitional cells	NCOA7	3.45E-174	0.730145	0.711	0.476	9.41E-170
PTGS2posF3high Transitional cells	BIRC3	2.78E-170	0.866315	0.256	0.097	7.58E-166
PTGS2posF3high Transitional cells	IFIT3	5.74E-170	0.56746	0.809	0.539	1.56E-165
PTGS2posF3high Transitional cells	SAMD9	1.17E-168	0.782787	0.505	0.274	3.18E-164
PTGS2posF3high Transitional cells	HIST1H2AC	7.94E-168	0.859273	0.326	0.143	2.17E-163
PTGS2posF3high Transitional cells	MIR4435.2HG	6.40E-166	0.80046	0.306	0.128	1.75E-161
PTGS2posF3high Transitional cells	MUC4	9.54E-165	0.757874	0.583	0.341	2.60E-160
PTGS2posF3high Transitional cells	AMOTL2	1.15E-163	0.808309	0.295	0.122	3.13E-159
PTGS2posF3high Transitional cells	CEACAM6	8.09E-161	0.620531	0.768	0.536	2.21E-156
PTGS2posF3high Transitional cells	PLK2	4.63E-160	0.751857	0.489	0.268	1.26E-155
PTGS2posF3high Transitional cells	TRIM16	6.33E-157	0.791407	0.312	0.136	1.73E-152
PTGS2posF3high Transitional cells	TGFB2	1.32E-155	0.784554	0.396	0.194	3.61E-151
PTGS2posF3high Transitional cells	SERPINB1	2.09E-154	0.729219	0.461	0.245	5.70E-150
PTGS2posF3high Transitional cells	TTC9	2.28E-154	0.744918	0.366	0.173	6.23E-150
PTGS2posF3high Transitional cells	MAL2	1.34E-153	0.768458	0.374	0.18	3.66E-149
PTGS2posF3high Transitional cells	CXCL5	8.28E-152	0.882482	0.297	0.129	2.26E-147
PTGS2posF3high Transitional cells	RND3	2.33E-151	0.728239	0.492	0.272	6.36E-147
PTGS2posF3high Transitional cells	PLSCR1	1.71E-150	0.642351	0.687	0.457	4.67E-146
PTGS2posF3high Transitional cells	XAF1	1.94E-150	0.653701	0.653	0.417	5.29E-146
PTGS2posF3high Transitional cells	CRABP2	3.62E-149	0.743054	0.644	0.424	9.88E-145
PTGS2posF3high Transitional cells	TMSB4X	3.79E-149	0.319526	0.994	0.975	1.03E-144
PTGS2posF3high Transitional cells	IFIT2	1.90E-138	0.647864	0.665	0.427	5.17E-134
PTGS2posF3high Transitional cells	TXNIP	1.42E-137	0.529723	0.872	0.72	3.88E-133
PTGS2posF3high Transitional cells	H1F0	1.95E-135	0.714242	0.507	0.301	5.33E-131
PTGS2posF3high Transitional cells	B4GALT5	6.38E-135	0.631952	0.556	0.334	1.74E-130
PTGS2posF3high Transitional cells	CX3CL1	5.57E-134	0.773525	0.288	0.13	1.52E-129
PTGS2posF3high Transitional cells	C3	1.02E-127	0.514992	0.842	0.657	2.78E-123
PTGS2posF3high Transitional cells	ANXA1	4.01E-125	0.735056	0.535	0.339	1.09E-120
PTGS2posF3high Transitional cells	CD24	3.86E-121	0.538866	0.789	0.619	1.05E-116
PTGS2posF3high Transitional cells	BCL2L1	9.02E-121	0.688552	0.387	0.207	2.46E-116
PTGS2posF3high Transitional cells	SAA2	3.30E-119	0.653283	0.638	0.435	9.01E-115
PTGS2posF3high Transitional cells	FSTL1	3.24E-112	0.642073	0.413	0.232	8.83E-108
PTGS2posF3high Transitional cells	TAP1	6.40E-111	0.608062	0.524	0.328	1.75E-106
PTGS2posF3high Transitional cells	IFIH1	2.22E-109	0.591283	0.49	0.296	6.06E-105
PTGS2posF3high Transitional cells	TACSTD2	2.35E-109	0.433532	0.909	0.805	6.41E-105
PTGS2posF3high Transitional cells	DSG2	4.54E-107	0.597217	0.5	0.307	1.24E-102
PTGS2posF3high Transitional cells	PNPLA2	1.75E-104	0.653223	0.329	0.173	4.77E-100
PTGS2posF3high Transitional cells	CDKN2B	3.14E-100	0.633201	0.381	0.215	8.56E-96
PTGS2posF3high Transitional cells	SORBS2	4.34E-100	0.656075	0.281	0.14	1.18E-95
PTGS2posF3high Transitional cells	TNFAIP2	1.03E-98	0.612908	0.565	0.381	2.82E-94
PTGS2posF3high Transitional cells	PTGES	1.74E-97	0.62589	0.313	0.165	4.74E-93
PTGS2posF3high Transitional cells	IFIT1	3.71E-96	0.425711	0.649	0.434	1.01E-91
PTGS2posF3high Transitional cells	IFI6	4.69E-96	0.296841	0.986	0.83	1.28E-91
PTGS2posF3high Transitional cells	SAT1	2.35E-95	0.308116	0.977	0.896	6.40E-91
PTGS2posF3high Transitional cells	SLC34A2	7.41E-94	0.619092	0.499	0.32	2.02E-89
PTGS2posF3high Transitional cells	CXCL1	1.36E-93	0.421394	0.791	0.595	3.71E-89
PTGS2posF3high Transitional cells	SLPI	1.03E-92	0.326181	0.944	0.817	2.82E-88
PTGS2posF3high Transitional cells	PXDN	2.18E-92	0.599373	0.335	0.183	5.94E-88
PTGS2posF3high Transitional cells	MAP3K13	2.97E-90	0.605294	0.317	0.172	8.11E-86
PTGS2posF3high Transitional cells	KYNU	2.31E-89	0.561888	0.439	0.269	6.30E-85
PTGS2posF3high Transitional cells	HLA.E	1.96E-87	0.462066	0.711	0.522	5.33E-83
PTGS2posF3high Transitional cells	PRSS8	2.48E-84	0.558129	0.277	0.144	6.76E-80
PTGS2posF3high Transitional cells	PDZK1IP1	6.21E-84	0.444617	0.655	0.474	1.69E-79
PTGS2posF3high Transitional cells	RPS27L	1.63E-83	0.526206	0.452	0.284	4.44E-79
PTGS2posF3high Transitional cells	TNFRSF12A	3.15E-82	0.549497	0.345	0.196	8.59E-78
PTGS2posF3high Transitional cells	CFLAR	5.89E-80	0.545329	0.463	0.297	1.61E-75
PTGS2posF3high Transitional cells	MYL12B	6.18E-80	0.410562	0.778	0.646	1.68E-75
PTGS2posF3high Transitional cells	PTPN2	1.28E-79	0.568777	0.302	0.167	3.50E-75
PTGS2posF3high Transitional cells	GBP3	1.91E-79	0.533004	0.351	0.204	5.21E-75
PTGS2posF3high Transitional cells	PRSS22	4.94E-78	0.547951	0.271	0.144	1.35E-73
PTGS2posF3high Transitional cells	H3F3B	1.46E-77	0.390523	0.813	0.676	3.98E-73
PTGS2posF3high Transitional cells	AC025580.1	1.60E-77	0.532285	0.26	0.136	4.36E-73
PTGS2posF3high Transitional cells	IFI44L	3.89E-77	0.403839	0.632	0.442	1.06E-72
PTGS2posF3high Transitional cells	OAS1	4.46E-77	0.49898	0.394	0.239	1.22E-72
PTGS2posF3high Transitional cells	KLF6	3.26E-76	0.49104	0.476	0.311	8.89E-72
PTGS2posF3high Transitional cells	ISG15	2.50E-74	0.319173	0.779	0.566	6.82E-70
PTGS2posF3high Transitional cells	GOLM1	3.45E-73	0.544823	0.308	0.176	9.42E-69
PTGS2posF3high Transitional cells	COPB1	1.61E-72	0.506439	0.275	0.15	4.38E-68
PTGS2posF3high Transitional cells	BTG3	2.44E-72	0.53324	0.255	0.136	6.64E-68
PTGS2posF3high Transitional cells	PPP1R15A	3.06E-72	0.507638	0.308	0.174	8.35E-68
PTGS2posF3high Transitional cells	CD55	7.06E-72	0.482224	0.357	0.213	1.93E-67
PTGS2posF3high Transitional cells	GTF2I	1.88E-71	0.453368	0.598	0.433	5.13E-67
PTGS2posF3high Transitional cells	EZR	1.76E-70	0.475648	0.43	0.275	4.79E-66
PTGS2posF3high Transitional cells	GABRP	3.13E-70	0.516832	0.394	0.246	8.53E-66
PTGS2posF3high Transitional cells	GADD45A	8.76E-70	0.56701	0.451	0.302	2.39E-65
PTGS2posF3high Transitional cells	S100A6	1.20E-69	0.31932	0.868	0.743	3.26E-65
PTGS2posF3high Transitional cells	MX2	2.60E-69	0.413373	0.474	0.307	7.09E-65
PTGS2posF3high Transitional cells	SLC3A2	3.59E-69	0.545628	0.282	0.159	9.80E-65
PTGS2posF3high Transitional cells	ANXA3	9.26E-67	0.521735	0.362	0.226	2.52E-62
PTGS2posF3high Transitional cells	LYN	6.78E-66	0.444216	0.408	0.257	1.85E-61
PTGS2posF3high Transitional cells	CD47	1.05E-65	0.477647	0.468	0.314	2.86E-61
PTGS2posF3high Transitional cells	IFITM3	1.86E-65	0.280405	0.908	0.776	5.07E-61
PTGS2posF3high Transitional cells	APOL6	9.03E-65	0.511242	0.298	0.175	2.46E-60
PTGS2posF3high Transitional cells	NR2F2	9.84E-64	0.482431	0.431	0.283	2.68E-59
PTGS2posF3high Transitional cells	SPATS2L	3.31E-63	0.41142	0.589	0.432	9.04E-59
PTGS2posF3high Transitional cells	GSN	3.08E-62	0.439826	0.507	0.351	8.41E-58
PTGS2posF3high Transitional cells	TMBIM1	6.51E-62	0.484297	0.341	0.211	1.78E-57
PTGS2posF3high Transitional cells	TMEM165	1.12E-60	0.469538	0.321	0.195	3.05E-56
PTGS2posF3high Transitional cells	SAMD9L	1.36E-60	0.499614	0.281	0.164	3.72E-56
PTGS2posF3high Transitional cells	WASL	1.56E-60	0.513741	0.265	0.153	4.25E-56
PTGS2posF3high Transitional cells	ZFAS1	2.31E-60	0.378661	0.648	0.488	6.29E-56
PTGS2posF3high Transitional cells	TMEM106B	2.06E-59	0.492195	0.299	0.178	5.61E-55
PTGS2posF3high Transitional cells	IFI27	4.69E-59	0.321153	0.669	0.494	1.28E-54
PTGS2posF3high Transitional cells	HEBP2	1.07E-58	0.42882	0.379	0.242	2.91E-54
PTGS2posF3high Transitional cells	LY6E	1.98E-58	0.371682	0.642	0.474	5.41E-54
PTGS2posF3high Transitional cells	AHR	2.25E-58	0.483401	0.337	0.21	6.15E-54
PTGS2posF3high Transitional cells	ATF4	2.99E-58	0.392663	0.506	0.351	8.17E-54
PTGS2posF3high Transitional cells	CDKN2A	3.36E-58	0.448059	0.493	0.344	9.17E-54
PTGS2posF3high Transitional cells	IL32	1.45E-57	0.388678	0.446	0.298	3.95E-53
PTGS2posF3high Transitional cells	C15orf48	2.71E-57	0.595207	0.397	0.266	7.40E-53
PTGS2posF3high Transitional cells	PARP14	7.74E-57	0.47049	0.343	0.215	2.11E-52
PTGS2posF3high Transitional cells	EIF2S2	5.64E-56	0.412585	0.518	0.37	1.54E-51
PTGS2posF3high Transitional cells	MDM2	1.32E-55	0.459587	0.278	0.165	3.60E-51
PTGS2posF3high Transitional cells	SRD5A3	3.81E-55	0.422869	0.382	0.247	1.04E-50
PTGS2posF3high Transitional cells	CD82	1.01E-52	0.426529	0.471	0.331	2.74E-48
PTGS2posF3high Transitional cells	MYOF	2.88E-52	0.412503	0.288	0.174	7.85E-48
PTGS2posF3high Transitional cells	CSNK1A1	3.57E-52	0.393727	0.535	0.388	9.74E-48
PTGS2posF3high Transitional cells	NAMPT	2.20E-51	0.420003	0.47	0.331	6.01E-47
PTGS2posF3high Transitional cells	2011-09-01	1.92E-50	0.424213	0.292	0.18	5.23E-46
PTGS2posF3high Transitional cells	LRRC8A	7.46E-50	0.489001	0.256	0.154	2.03E-45
PTGS2posF3high Transitional cells	JUP	1.10E-49	0.385096	0.545	0.402	3.00E-45
PTGS2posF3high Transitional cells	SP110	1.56E-49	0.411451	0.36	0.236	4.26E-45
PTGS2posF3high Transitional cells	MMP7	7.00E-49	0.562921	0.436	0.311	1.91E-44
PTGS2posF3high Transitional cells	CDH1	4.19E-48	0.427757	0.267	0.162	1.14E-43
PTGS2posF3high Transitional cells	ERBB3	1.56E-47	0.408162	0.303	0.191	4.26E-43
PTGS2posF3high Transitional cells	STOM	3.18E-47	0.388227	0.56	0.425	8.68E-43
PTGS2posF3high Transitional cells	HDGF	4.54E-47	0.367537	0.582	0.44	1.24E-42
PTGS2posF3high Transitional cells	KLK10	8.30E-46	0.42856	0.278	0.174	2.26E-41
PTGS2posF3high Transitional cells	ELF3	1.22E-45	0.329083	0.597	0.454	3.32E-41
PTGS2posF3high Transitional cells	UBE2H	3.29E-45	0.373208	0.503	0.365	8.98E-41
PTGS2posF3high Transitional cells	CYR61	8.45E-45	0.393411	0.318	0.205	2.31E-40
PTGS2posF3high Transitional cells	IFI44	6.95E-42	0.370008	0.3	0.194	1.90E-37
PTGS2posF3high Transitional cells	SOX4	9.65E-42	0.340532	0.572	0.436	2.63E-37
PTGS2posF3high Transitional cells	NT5C2	1.42E-41	0.384741	0.262	0.164	3.87E-37
PTGS2posF3high Transitional cells	PRSS23	2.39E-41	0.316577	0.53	0.398	6.53E-37
PTGS2posF3high Transitional cells	NT5C3A	3.85E-41	0.349344	0.343	0.229	1.05E-36
PTGS2posF3high Transitional cells	CEBPB	4.75E-41	0.389122	0.463	0.338	1.29E-36
PTGS2posF3high Transitional cells	ARF6	3.36E-40	0.393898	0.267	0.17	9.16E-36
PTGS2posF3high Transitional cells	ANXA11	5.46E-40	0.348671	0.392	0.272	1.49E-35
PTGS2posF3high Transitional cells	TRIM22	1.10E-39	0.309121	0.472	0.34	3.00E-35
PTGS2posF3high Transitional cells	PML	1.27E-39	0.372797	0.253	0.159	3.46E-35
PTGS2posF3high Transitional cells	MKNK2	4.14E-39	0.379632	0.272	0.175	1.13E-34
PTGS2posF3high Transitional cells	S100A16	8.52E-39	0.344326	0.365	0.252	2.33E-34
PTGS2posF3high Transitional cells	QSOX1	9.82E-39	0.365225	0.266	0.17	2.68E-34
PTGS2posF3high Transitional cells	DEFB1	4.12E-38	0.344243	0.268	0.172	1.12E-33
PTGS2posF3high Transitional cells	KLHL5	4.56E-38	0.343395	0.372	0.259	1.24E-33
PTGS2posF3high Transitional cells	WBP2	1.55E-37	0.368001	0.291	0.192	4.24E-33
PTGS2posF3high Transitional cells	JUND	4.22E-37	0.315213	0.501	0.376	1.15E-32
PTGS2posF3high Transitional cells	MYL12A	1.54E-36	0.302069	0.549	0.423	4.21E-32
PTGS2posF3high Transitional cells	ANP32B	2.19E-36	0.322764	0.466	0.339	5.97E-32
PTGS2posF3high Transitional cells	PPP1CB	3.67E-36	0.346827	0.317	0.215	1.00E-31
PTGS2posF3high Transitional cells	ASS1	7.48E-36	0.35243	0.307	0.207	2.04E-31
PTGS2posF3high Transitional cells	BACE2	7.56E-36	0.345014	0.283	0.186	2.06E-31
PTGS2posF3high Transitional cells	EPCAM	7.69E-36	0.363434	0.283	0.187	2.10E-31
PTGS2posF3high Transitional cells	H2AFZ	1.37E-35	0.298116	0.385	0.269	3.74E-31
PTGS2posF3high Transitional cells	MARCKS	2.01E-35	0.307285	0.559	0.435	5.48E-31
PTGS2posF3high Transitional cells	TMEM30A	9.04E-35	0.346529	0.292	0.197	2.47E-30
PTGS2posF3high Transitional cells	ZFAND6	1.10E-34	0.33355	0.257	0.166	3.00E-30
PTGS2posF3high Transitional cells	CCND1	1.67E-34	0.346901	0.393	0.284	4.55E-30
PTGS2posF3high Transitional cells	NUPR1	3.77E-33	0.264055	0.526	0.402	1.03E-28
PTGS2posF3high Transitional cells	NFKBIA	5.37E-33	0.341877	0.312	0.214	1.46E-28
PTGS2posF3high Transitional cells	IFNGR1	6.13E-33	0.32941	0.411	0.303	1.67E-28
PTGS2posF3high Transitional cells	SLC25A37	1.32E-32	0.332402	0.302	0.206	3.59E-28
PTGS2posF3high Transitional cells	PARP9	9.52E-32	0.29207	0.321	0.222	2.60E-27
PTGS2posF3high Transitional cells	RABGAP1L	2.13E-31	0.342288	0.259	0.174	5.80E-27
PTGS2posF3high Transitional cells	MDK	2.59E-31	0.261203	0.72	0.617	7.06E-27
PTGS2posF3high Transitional cells	PEA15	6.62E-31	0.311511	0.328	0.229	1.81E-26
PTGS2posF3high Transitional cells	SDC4	1.23E-30	0.344938	0.303	0.211	3.37E-26
PTGS2posF3high Transitional cells	SOX9	1.33E-30	0.32518	0.253	0.168	3.64E-26
PTGS2posF3high Transitional cells	KLF5	2.51E-30	0.301863	0.397	0.291	6.85E-26
PTGS2posF3high Transitional cells	STK24	4.77E-30	0.313855	0.271	0.183	1.30E-25
PTGS2posF3high Transitional cells	OAS3	2.88E-29	0.283438	0.318	0.223	7.86E-25
PTGS2posF3high Transitional cells	CASP4	4.05E-29	0.341262	0.273	0.188	1.10E-24
PTGS2posF3high Transitional cells	EPSTI1	1.14E-28	0.288548	0.26	0.176	3.10E-24
PTGS2posF3high Transitional cells	SCARB2	1.26E-28	0.273689	0.385	0.281	3.44E-24
PTGS2posF3high Transitional cells	KRT6B	1.83E-28	0.327035	0.28	0.192	5.00E-24
PTGS2posF3high Transitional cells	RCC2	6.18E-28	0.312922	0.273	0.188	1.69E-23
PTGS2posF3high Transitional cells	LGALS9	6.57E-28	0.320868	0.356	0.261	1.79E-23
PTGS2posF3high Transitional cells	CMPK1	2.79E-27	0.297753	0.266	0.183	7.62E-23
PTGS2posF3high Transitional cells	ATXN2L	6.31E-27	0.296714	0.278	0.194	1.72E-22
PTGS2posF3high Transitional cells	TFAP2A	8.22E-27	0.363026	0.345	0.254	2.24E-22
PTGS2posF3high Transitional cells	LDLR	1.25E-26	0.32024	0.261	0.18	3.41E-22
PTGS2posF3high Transitional cells	GIPC1	3.52E-25	0.274121	0.257	0.177	9.61E-21
PTGS2posF3high Transitional cells	S100A10	5.73E-25	0.250686	0.417	0.316	1.56E-20
PTGS2posF3high Transitional cells	PTTG1IP	6.13E-25	0.259863	0.526	0.416	1.67E-20
PTGS2posF3high Transitional cells	ARPC5L	1.15E-24	0.250372	0.254	0.174	3.14E-20
PTGS2posF3high Transitional cells	FOXC1	1.87E-24	0.265179	0.291	0.205	5.10E-20
PTGS2posF3high Transitional cells	ETV6	1.90E-24	0.254548	0.257	0.178	5.17E-20
PTGS2posF3high Transitional cells	ADAR	3.80E-22	0.255326	0.273	0.195	1.04E-17
PTGS2posF3high Transitional cells	SLC1A5	5.19E-22	0.254762	0.292	0.212	1.42E-17
PTGS2posF3high Transitional cells	TMEM123	5.62E-22	0.255738	0.32	0.235	1.53E-17
PTGS2posF3high Transitional cells	PLXNB2	1.36E-20	0.252464	0.275	0.199	3.71E-16
PTGS2posF3high Transitional cells	MAST4	1.94E-20	0.251493	0.272	0.197	5.29E-16
S100A2high Basal cells	VIM	0	2.2127	0.791	0.277	0
S100A2high Basal cells	FN1	0	2.1959	0.621	0.268	0
S100A2high Basal cells	S100A2	0	2.07559	0.88	0.411	0
S100A2high Basal cells	MYLK	0	1.92106	0.515	0.167	0
S100A2high Basal cells	ITGB6	0	1.91822	0.67	0.233	0
S100A2high Basal cells	MMP13	0	1.85027	0.574	0.201	0
S100A2high Basal cells	LGALS1	0	1.78695	0.479	0.122	0
S100A2high Basal cells	COL1A1	0	1.7701	0.48	0.204	0
S100A2high Basal cells	GPNMB	0	1.68209	0.393	0.108	0
S100A2high Basal cells	SPARC	0	1.64998	0.562	0.186	0
S100A2high Basal cells	LAMC2	0	1.5855	0.611	0.286	0
S100A2high Basal cells	KRT5	0	1.53998	0.813	0.435	0
S100A2high Basal cells	TAGLN	0	1.52644	0.473	0.172	0
S100A2high Basal cells	COL17A1	0	1.50227	0.464	0.133	0
S100A2high Basal cells	MYL9	0	1.48424	0.586	0.241	0
S100A2high Basal cells	GJA1	0	1.45187	0.315	0.068	0
S100A2high Basal cells	ITGAV	0	1.38465	0.425	0.143	0
S100A2high Basal cells	HSPB1	0	1.34476	0.907	0.677	0
S100A2high Basal cells	VCAN	0	1.32479	0.278	0.068	0
S100A2high Basal cells	PMEPA1	0	1.31228	0.475	0.197	0
S100A2high Basal cells	CAVIN1	0	1.31124	0.379	0.123	0
S100A2high Basal cells	ACTN1	0	1.28923	0.631	0.3	0
S100A2high Basal cells	KRT17	0	1.21581	0.84	0.536	0
S100A2high Basal cells	TPM1	0	1.16506	0.821	0.573	0
S100A2high Basal cells	SFN	0	1.13313	0.702	0.41	0
S100A2high Basal cells	IGFBP7	0	0.983126	0.85	0.488	0
S100A2high Basal cells	ACTG1	0	0.900743	0.969	0.91	0
S100A2high Basal cells	MT.ATP6	0	0.605751	1	0.998	0
S100A2high Basal cells	MT.CO1	0	0.561718	1	1	0
S100A2high Basal cells	MT.CYB	0	0.534025	1	0.999	0
S100A2high Basal cells	MT.CO3	0	0.499794	1	0.999	0
S100A2high Basal cells	MT.ND4	0	0.479836	1	1	0
S100A2high Basal cells	MT.CO2	0	0.447548	1	1	0
S100A2high Basal cells	CALD1	2.23E-297	1.12517	0.581	0.287	6.08E-293
S100A2high Basal cells	PSAP	6.36E-292	0.92967	0.841	0.679	1.74E-287
S100A2high Basal cells	TNC	9.57E-291	1.32179	0.364	0.128	2.61E-286
S100A2high Basal cells	RBP1	3.04E-271	1.2053	0.36	0.131	8.29E-267
S100A2high Basal cells	MT.ND5	1.07E-265	0.45171	1	0.996	2.92E-261
S100A2high Basal cells	DST	5.30E-263	1.08665	0.585	0.304	1.45E-258
S100A2high Basal cells	SH3PXD2A	9.87E-257	1.25609	0.322	0.112	2.69E-252
S100A2high Basal cells	IL32	7.78E-249	1.01525	0.559	0.29	2.12E-244
S100A2high Basal cells	MMP2	2.09E-237	1.0949	0.252	0.075	5.70E-233
S100A2high Basal cells	APP	1.44E-236	0.823231	0.795	0.6	3.92E-232
S100A2high Basal cells	MFGE8	7.44E-233	1.07234	0.293	0.099	2.03E-228
S100A2high Basal cells	SH3BGRL3	5.26E-229	0.963609	0.673	0.441	1.43E-224
S100A2high Basal cells	ENAH	2.31E-217	1.11927	0.375	0.16	6.29E-213
S100A2high Basal cells	EEF1A1	1.51E-216	0.455955	0.989	0.973	4.13E-212
S100A2high Basal cells	CCND2	2.17E-215	1.11183	0.376	0.159	5.92E-211
S100A2high Basal cells	ITGB1	2.37E-215	0.904467	0.743	0.558	6.47E-211
S100A2high Basal cells	TINAGL1	4.10E-212	1.03043	0.452	0.217	1.12E-207
S100A2high Basal cells	FILIP1L	4.17E-208	1.05079	0.261	0.087	1.14E-203
S100A2high Basal cells	RAI14	3.49E-201	0.962308	0.539	0.303	9.51E-197
S100A2high Basal cells	ACTB	5.86E-187	0.591171	0.963	0.931	1.60E-182
S100A2high Basal cells	ANXA2	1.68E-186	0.548514	0.96	0.911	4.58E-182
S100A2high Basal cells	CDH3	1.12E-179	0.865673	0.604	0.386	3.06E-175
S100A2high Basal cells	FABP5	7.00E-179	1.42922	0.352	0.159	1.91E-174
S100A2high Basal cells	FLNA	1.16E-178	0.978821	0.299	0.118	3.17E-174
S100A2high Basal cells	CD44	6.74E-165	0.978176	0.364	0.171	1.84E-160
S100A2high Basal cells	MT.ND3	2.07E-161	0.286973	1	0.998	5.64E-157
S100A2high Basal cells	PTMS	1.08E-156	0.824663	0.513	0.301	2.96E-152
S100A2high Basal cells	MT.ATP8	4.26E-155	0.466436	0.95	0.887	1.16E-150
S100A2high Basal cells	MYH9	4.51E-149	0.849641	0.458	0.257	1.23E-144
S100A2high Basal cells	MMP14	8.58E-147	0.878022	0.406	0.213	2.34E-142
S100A2high Basal cells	PFN1	3.86E-145	0.573736	0.841	0.729	1.05E-140
S100A2high Basal cells	BASP1	1.52E-140	0.812454	0.452	0.256	4.14E-136
S100A2high Basal cells	NPC2	1.80E-139	0.731091	0.635	0.437	4.91E-135
S100A2high Basal cells	FBXO32	4.79E-136	0.905238	0.397	0.212	1.31E-131
S100A2high Basal cells	CSRP1	6.03E-136	0.914817	0.325	0.157	1.65E-131
S100A2high Basal cells	PDLIM7	9.38E-129	0.819392	0.299	0.138	2.56E-124
S100A2high Basal cells	CENPW	3.99E-128	0.881919	0.286	0.13	1.09E-123
S100A2high Basal cells	ITGA2	1.80E-126	0.844721	0.303	0.143	4.91E-122
S100A2high Basal cells	ID3	1.27E-123	0.944954	0.274	0.125	3.45E-119
S100A2high Basal cells	PLP2	1.79E-122	0.80941	0.364	0.192	4.89E-118
S100A2high Basal cells	S100A10	1.61E-120	0.778626	0.496	0.31	4.39E-116
S100A2high Basal cells	PALLD	1.57E-113	0.806208	0.482	0.313	4.30E-109
S100A2high Basal cells	DSG3	1.04E-111	0.819848	0.308	0.155	2.83E-107
S100A2high Basal cells	RPLP1	1.57E-111	0.606249	0.711	0.575	4.28E-107
S100A2high Basal cells	ARPC2	4.97E-110	0.620451	0.665	0.508	1.36E-105
S100A2high Basal cells	MT.ND4L	5.89E-110	0.406172	0.943	0.898	1.61E-105
S100A2high Basal cells	TPT1	7.62E-110	0.298147	0.985	0.976	2.08E-105
S100A2high Basal cells	PERP	1.55E-108	0.535003	0.828	0.733	4.22E-104
S100A2high Basal cells	CFL1	7.72E-107	0.485438	0.856	0.772	2.11E-102
S100A2high Basal cells	DSP	4.50E-105	0.880304	0.521	0.367	1.23E-100
S100A2high Basal cells	PDLIM1	5.78E-101	0.668187	0.524	0.356	1.58E-96
S100A2high Basal cells	RPL3	3.94E-98	0.579773	0.701	0.559	1.07E-93
S100A2high Basal cells	RPL6	4.32E-98	0.454788	0.849	0.769	1.18E-93
S100A2high Basal cells	CTSH	2.42E-97	0.686692	0.546	0.385	6.61E-93
S100A2high Basal cells	ITGB4	1.02E-93	0.732353	0.26	0.128	2.78E-89
S100A2high Basal cells	RPS20	5.95E-92	0.381377	0.911	0.848	1.62E-87
S100A2high Basal cells	ACTN4	6.42E-92	0.569663	0.669	0.527	1.75E-87
S100A2high Basal cells	JAG1	9.86E-88	0.731445	0.313	0.174	2.69E-83
S100A2high Basal cells	RPS6	2.46E-86	0.401524	0.89	0.819	6.72E-82
S100A2high Basal cells	FAM210B	3.39E-86	0.703231	0.406	0.255	9.25E-82
S100A2high Basal cells	SERINC2	4.11E-80	0.638484	0.502	0.356	1.12E-75
S100A2high Basal cells	TPM4	2.86E-79	0.533165	0.706	0.6	7.81E-75
S100A2high Basal cells	RPL5	1.28E-78	0.497299	0.722	0.604	3.48E-74
S100A2high Basal cells	MYL6	1.65E-77	0.521093	0.686	0.572	4.51E-73
S100A2high Basal cells	CDKN2B	4.60E-77	0.699467	0.356	0.219	1.25E-72
S100A2high Basal cells	ZYX	4.33E-75	0.635225	0.337	0.202	1.18E-70
S100A2high Basal cells	RPL23	5.72E-73	0.418816	0.817	0.736	1.56E-68
S100A2high Basal cells	GALNT2	1.08E-67	0.637858	0.325	0.199	2.95E-63
S100A2high Basal cells	LAMP1	5.71E-66	0.620336	0.362	0.235	1.56E-61
S100A2high Basal cells	RPL9	1.73E-61	0.383182	0.818	0.733	4.72E-57
S100A2high Basal cells	LAMP2	3.96E-60	0.63145	0.317	0.2	1.08E-55
S100A2high Basal cells	RPS18	7.91E-59	0.345316	0.843	0.771	2.16E-54
S100A2high Basal cells	RPL12	1.58E-58	0.383279	0.815	0.741	4.30E-54
S100A2high Basal cells	PPIA	1.77E-58	0.378586	0.779	0.696	4.82E-54
S100A2high Basal cells	LIMA1	1.20E-57	0.531194	0.43	0.302	3.27E-53
S100A2high Basal cells	OST4	3.05E-57	0.559094	0.445	0.325	8.32E-53
S100A2high Basal cells	PLAU	2.07E-56	0.505973	0.434	0.307	5.64E-52
S100A2high Basal cells	RPS2	1.24E-55	0.428377	0.674	0.571	3.38E-51
S100A2high Basal cells	SDC1	3.02E-55	0.592078	0.416	0.303	8.25E-51
S100A2high Basal cells	RPS24	3.44E-55	0.310104	0.887	0.841	9.39E-51
S100A2high Basal cells	PKM	3.56E-55	0.416769	0.661	0.556	9.72E-51
S100A2high Basal cells	RPS3A	6.87E-55	0.455128	0.58	0.461	1.87E-50
S100A2high Basal cells	APLP2	1.48E-54	0.484445	0.514	0.392	4.03E-50
S100A2high Basal cells	TAGLN2	1.67E-54	0.555906	0.45	0.332	4.55E-50
S100A2high Basal cells	RPL10A	1.39E-52	0.401671	0.699	0.6	3.80E-48
S100A2high Basal cells	FTH1	2.62E-52	0.250787	0.965	0.931	7.13E-48
S100A2high Basal cells	EEF2	3.06E-52	0.542611	0.484	0.37	8.34E-48
S100A2high Basal cells	PTPRF	1.00E-51	0.576266	0.264	0.162	2.73E-47
S100A2high Basal cells	RPL37A	1.17E-51	0.297506	0.884	0.833	3.18E-47
S100A2high Basal cells	RTN4	4.73E-50	0.502677	0.485	0.376	1.29E-45
S100A2high Basal cells	KRT6A	5.00E-49	0.979491	0.305	0.205	1.36E-44
S100A2high Basal cells	PLS3	4.23E-48	0.523411	0.295	0.191	1.15E-43
S100A2high Basal cells	DUSP6	5.95E-48	0.645187	0.254	0.158	1.62E-43
S100A2high Basal cells	RPL32	1.11E-44	0.312496	0.819	0.756	3.02E-40
S100A2high Basal cells	MMP7	2.14E-43	0.665505	0.415	0.314	5.84E-39
S100A2high Basal cells	LAMB3	3.36E-42	0.549053	0.341	0.242	9.18E-38
S100A2high Basal cells	TUBB	1.50E-41	0.50549	0.368	0.266	4.08E-37
S100A2high Basal cells	IGFBP4	2.72E-41	0.468415	0.324	0.223	7.43E-37
S100A2high Basal cells	RPS27A	6.53E-41	0.329471	0.792	0.723	1.78E-36
S100A2high Basal cells	RPL37	2.86E-40	0.251248	0.897	0.846	7.81E-36
S100A2high Basal cells	RPL34	3.03E-40	0.254949	0.909	0.865	8.26E-36
S100A2high Basal cells	RPL7	2.38E-39	0.442331	0.505	0.41	6.48E-35
S100A2high Basal cells	CD59	1.04E-37	0.411512	0.508	0.412	2.85E-33
S100A2high Basal cells	GNAI2	2.39E-37	0.475784	0.325	0.231	6.51E-33
S100A2high Basal cells	RACK1	9.36E-37	0.419577	0.496	0.401	2.55E-32
S100A2high Basal cells	RPL4	1.33E-35	0.410719	0.514	0.427	3.62E-31
S100A2high Basal cells	RPS4X	2.12E-35	0.370828	0.56	0.467	5.78E-31
S100A2high Basal cells	RPS23	5.67E-35	0.342601	0.616	0.53	1.55E-30
S100A2high Basal cells	DSTN	1.04E-34	0.393893	0.541	0.457	2.85E-30
S100A2high Basal cells	GAPDH	2.15E-34	0.390816	0.571	0.488	5.86E-30
S100A2high Basal cells	RPS15A	2.56E-34	0.314632	0.716	0.642	7.00E-30
S100A2high Basal cells	RPS28	3.02E-34	0.281559	0.807	0.741	8.23E-30
S100A2high Basal cells	RPL39	1.39E-32	0.287523	0.755	0.691	3.79E-28
S100A2high Basal cells	YBX1	1.66E-31	0.372978	0.512	0.427	4.52E-27
S100A2high Basal cells	TMED9	2.07E-31	0.449478	0.295	0.212	5.63E-27
S100A2high Basal cells	SLC25A6	2.48E-30	0.426246	0.367	0.28	6.76E-26
S100A2high Basal cells	CNN2	3.36E-29	0.340816	0.593	0.523	9.17E-25
S100A2high Basal cells	CTNNB1	6.80E-29	0.45952	0.273	0.195	1.86E-24
S100A2high Basal cells	RPLP2	7.51E-29	0.33286	0.571	0.491	2.05E-24
S100A2high Basal cells	GPX4	2.14E-28	0.379974	0.406	0.32	5.83E-24
S100A2high Basal cells	ATP5F1E	2.67E-28	0.250073	0.789	0.732	7.27E-24
S100A2high Basal cells	CTSB	1.79E-27	0.375117	0.922	0.906	4.89E-23
S100A2high Basal cells	BSG	3.85E-27	0.384491	0.334	0.251	1.05E-22
S100A2high Basal cells	RPL29	1.93E-26	0.272016	0.688	0.611	5.25E-22
S100A2high Basal cells	RPS14	8.92E-26	0.332211	0.585	0.515	2.43E-21
S100A2high Basal cells	NAP1L1	1.67E-25	0.351762	0.521	0.446	4.55E-21
S100A2high Basal cells	COMMD6	4.27E-25	0.415109	0.271	0.2	1.17E-20
S100A2high Basal cells	LIMS1	3.93E-24	0.377951	0.259	0.187	1.07E-19
S100A2high Basal cells	RPL10	4.10E-24	0.325647	0.537	0.467	1.12E-19
S100A2high Basal cells	CDC42EP3	1.63E-23	0.348851	0.342	0.265	4.46E-19
S100A2high Basal cells	CAP1	7.40E-23	0.359346	0.394	0.32	2.02E-18
S100A2high Basal cells	CD151	5.23E-22	0.370201	0.332	0.262	1.43E-17
S100A2high Basal cells	RPL13	4.26E-21	0.27173	0.599	0.536	1.16E-16
S100A2high Basal cells	RPL15	5.50E-21	0.271719	0.654	0.597	1.50E-16
S100A2high Basal cells	RPL14	8.75E-21	0.262542	0.641	0.579	2.39E-16
S100A2high Basal cells	MARCKS	5.25E-20	0.285032	0.512	0.441	1.43E-15
S100A2high Basal cells	GALNT1	6.14E-20	0.352591	0.318	0.25	1.67E-15
S100A2high Basal cells	PXDN	1.28E-19	0.333865	0.256	0.191	3.50E-15
S100A2high Basal cells	RPL11	5.18E-19	0.290327	0.539	0.472	1.41E-14
S100A2high Basal cells	NDUFS5	1.79E-18	0.281776	0.432	0.365	4.87E-14
S100A2high Basal cells	RPL7A	3.84E-18	0.299366	0.396	0.33	1.05E-13
S100A2high Basal cells	ARPC5	9.33E-18	0.315694	0.417	0.355	2.54E-13
S100A2high Basal cells	PEBP1	1.23E-17	0.345989	0.318	0.256	3.35E-13
S100A2high Basal cells	GNB1	3.35E-17	0.273638	0.488	0.424	9.15E-13
S100A2high Basal cells	UBA52	3.40E-17	0.299467	0.466	0.403	9.27E-13
S100A2high Basal cells	RPL27	4.88E-17	0.287595	0.511	0.451	1.33E-12
S100A2high Basal cells	YWHAQ	5.37E-17	0.334811	0.276	0.216	1.47E-12
S100A2high Basal cells	TNFRSF12A	3.24E-16	0.319358	0.263	0.205	8.85E-12
S100A2high Basal cells	BTF3	7.29E-16	0.29936	0.37	0.312	1.99E-11
S100A2high Basal cells	RPL35A	9.41E-16	0.259088	0.529	0.475	2.57E-11
S100A2high Basal cells	RPL22	1.04E-15	0.255741	0.544	0.483	2.84E-11
S100A2high Basal cells	SEMA4B	2.40E-15	0.301966	0.351	0.294	6.53E-11
S100A2high Basal cells	EIF4B	2.42E-15	0.329854	0.316	0.258	6.59E-11
S100A2high Basal cells	CAPZB	3.19E-15	0.262222	0.428	0.369	8.69E-11
S100A2high Basal cells	CD81	3.98E-15	0.30665	0.296	0.239	1.09E-10
S100A2high Basal cells	S100A16	4.34E-15	0.317208	0.313	0.258	1.18E-10
S100A2high Basal cells	RHOQ	5.22E-15	0.303588	0.303	0.247	1.42E-10
S100A2high Basal cells	BTG2	1.25E-14	0.326135	0.261	0.207	3.42E-10
S100A2high Basal cells	ADH5	4.95E-14	0.305161	0.254	0.202	1.35E-09
S100A2high Basal cells	SLC38A2	6.14E-14	0.292531	0.39	0.335	1.67E-09
S100A2high Basal cells	TPI1	6.90E-13	0.275358	0.341	0.288	1.88E-08
S100A2high Basal cells	S100A14	2.46E-12	0.34133	0.282	0.235	6.70E-08
S100A2high Basal cells	RPSA	4.18E-12	0.271904	0.313	0.262	1.14E-07
S100A2high Basal cells	CDKN2A	5.80E-12	0.253463	0.403	0.354	1.58E-07
S100A2high Basal cells	IER3	7.56E-12	0.337703	0.291	0.245	2.06E-07
S100A2high Basal cells	EEF1B2	1.98E-10	0.266118	0.319	0.275	5.41E-06
S100A2high Basal cells	CKAP4	2.59E-10	0.265374	0.253	0.21	7.08E-06
S100A2high Basal cells	TMA7	3.73E-10	0.254789	0.285	0.241	1.02E-05
S100A2high Basal cells	RPS9	7.83E-10	0.266827	0.309	0.266	2.13E-05
CXCL10pos Basal cells	CXCL10	1.55E-290	0.885735	0.55	0.221	4.24E-286
CXCL10pos Basal cells	MYLK	3.80E-260	0.785226	0.465	0.173	1.04E-255
CXCL10pos Basal cells	IGFBP7	1.79E-252	0.580125	0.881	0.488	4.88E-248
CXCL10pos Basal cells	SPARC	1.83E-250	0.707298	0.507	0.193	4.99E-246
CXCL10pos Basal cells	CXCL11	4.20E-225	0.80434	0.415	0.157	1.15E-220
CXCL10pos Basal cells	MYL9	5.16E-206	0.674926	0.552	0.246	1.41E-201
CXCL10pos Basal cells	TAGLN	5.10E-188	0.631664	0.435	0.178	1.39E-183
CXCL10pos Basal cells	MT2A	2.45E-177	0.588197	0.752	0.441	6.68E-173
CXCL10pos Basal cells	DST	7.07E-167	0.505541	0.614	0.304	1.93E-162
CXCL10pos Basal cells	S100A2	1.89E-161	0.461719	0.752	0.425	5.15E-157
CXCL10pos Basal cells	FN1	1.52E-157	0.383666	0.56	0.275	4.14E-153
CXCL10pos Basal cells	LGALS1	4.63E-154	0.626252	0.341	0.136	1.26E-149
CXCL10pos Basal cells	NPC2	2.04E-141	0.55568	0.728	0.431	5.56E-137
CXCL10pos Basal cells	CENPW	2.46E-141	0.612704	0.32	0.129	6.72E-137
CXCL10pos Basal cells	CTSH	4.31E-139	0.534913	0.668	0.376	1.17E-134
CXCL10pos Basal cells	APOD	1.55E-126	0.560197	0.528	0.284	4.24E-122
CXCL10pos Basal cells	MMP13	1.62E-124	0.461021	0.445	0.214	4.42E-120
CXCL10pos Basal cells	IFIT1	2.65E-124	0.49404	0.714	0.432	7.23E-120
CXCL10pos Basal cells	TINAGL1	1.05E-117	0.474353	0.447	0.219	2.86E-113
CXCL10pos Basal cells	FYB1	4.35E-116	0.424599	0.543	0.285	1.19E-111
CXCL10pos Basal cells	CALD1	1.81E-115	0.428693	0.549	0.291	4.94E-111
CXCL10pos Basal cells	FBXO32	4.73E-114	0.484323	0.43	0.211	1.29E-109
CXCL10pos Basal cells	ACTG1	8.49E-112	0.326109	0.991	0.909	2.32E-107
CXCL10pos Basal cells	IFIT2	1.03E-110	0.386954	0.692	0.429	2.82E-106
CXCL10pos Basal cells	HLA.B	8.77E-110	0.378087	0.962	0.824	2.39E-105
CXCL10pos Basal cells	ACTN1	3.87E-105	0.429978	0.56	0.309	1.06E-100
CXCL10pos Basal cells	C1R	6.38E-105	0.444207	0.396	0.194	1.74E-100
CXCL10pos Basal cells	IFIT3	1.03E-101	0.401319	0.802	0.544	2.82E-97
CXCL10pos Basal cells	ACTB	2.26E-101	0.273849	0.992	0.929	6.16E-97
CXCL10pos Basal cells	KRT17	1.46E-97	0.336309	0.809	0.54	3.99E-93
CXCL10pos Basal cells	B2M	2.00E-97	0.281706	0.999	0.983	5.46E-93
CXCL10pos Basal cells	GPNMB	5.05E-94	0.46261	0.27	0.12	1.38E-89
CXCL10pos Basal cells	C1S	1.92E-90	0.443915	0.329	0.159	5.24E-86
CXCL10pos Basal cells	CAVIN1	1.07E-89	0.423774	0.288	0.132	2.93E-85
CXCL10pos Basal cells	RBBP8	1.55E-89	0.447438	0.343	0.167	4.24E-85
CXCL10pos Basal cells	ISG15	5.53E-89	0.362667	0.806	0.567	1.51E-84
CXCL10pos Basal cells	FTH1	1.08E-87	0.270101	0.99	0.929	2.95E-83
CXCL10pos Basal cells	COL1A1	3.94E-86	0.280557	0.406	0.212	1.07E-81
CXCL10pos Basal cells	ITGB6	1.42E-85	0.362996	0.462	0.252	3.88E-81
CXCL10pos Basal cells	PDLIM7	6.19E-83	0.427692	0.293	0.14	1.69E-78
CXCL10pos Basal cells	TPM1	6.04E-80	0.318993	0.811	0.575	1.65E-75
CXCL10pos Basal cells	VIM	7.01E-80	0.260766	0.523	0.302	1.91E-75
CXCL10pos Basal cells	GBP1	4.61E-78	0.411769	0.38	0.202	1.26E-73
CXCL10pos Basal cells	IGFBP4	4.86E-76	0.385857	0.402	0.217	1.33E-71
CXCL10pos Basal cells	PFN1	8.47E-75	0.32554	0.906	0.724	2.31E-70
CXCL10pos Basal cells	RPS20	1.92E-73	0.297904	0.961	0.844	5.25E-69
CXCL10pos Basal cells	RPL37	6.09E-73	0.289351	0.96	0.841	1.66E-68
CXCL10pos Basal cells	PTMS	3.78E-71	0.360764	0.514	0.303	1.03E-66
CXCL10pos Basal cells	THBS1	4.19E-71	0.330635	0.286	0.143	1.14E-66
CXCL10pos Basal cells	COL17A1	1.87E-69	0.291591	0.298	0.149	5.10E-65
CXCL10pos Basal cells	HLA.C	3.18E-68	0.25881	0.971	0.868	8.67E-64
CXCL10pos Basal cells	SFN	2.02E-67	0.255672	0.651	0.416	5.50E-63
CXCL10pos Basal cells	PIK3R1	5.35E-67	0.378345	0.295	0.152	1.46E-62
CXCL10pos Basal cells	RSAD2	6.47E-65	0.329342	0.475	0.286	1.77E-60
CXCL10pos Basal cells	PSAP	2.84E-64	0.300679	0.866	0.678	7.75E-60
CXCL10pos Basal cells	CFL1	1.81E-60	0.290707	0.919	0.767	4.93E-56
CXCL10pos Basal cells	RPL37A	1.15E-58	0.259335	0.951	0.828	3.15E-54
CXCL10pos Basal cells	PALMD	2.18E-58	0.31956	0.269	0.139	5.95E-54
CXCL10pos Basal cells	TNFSF10	1.74E-56	0.259002	0.866	0.675	4.74E-52
CXCL10pos Basal cells	LIMA1	6.92E-56	0.309058	0.486	0.298	1.89E-51
CXCL10pos Basal cells	LAMP2	2.37E-55	0.315733	0.352	0.198	6.47E-51
CXCL10pos Basal cells	SERPING1	4.77E-54	0.321734	0.253	0.132	1.30E-49
CXCL10pos Basal cells	GSTO1	6.30E-54	0.337873	0.258	0.136	1.72E-49
CXCL10pos Basal cells	KRT6B	1.66E-53	0.257006	0.331	0.189	4.52E-49
CXCL10pos Basal cells	PDLIM1	2.82E-51	0.295256	0.545	0.355	7.68E-47
CXCL10pos Basal cells	CSRP1	2.00E-50	0.341471	0.288	0.161	5.45E-46
CXCL10pos Basal cells	ARPC2	4.30E-50	0.301483	0.711	0.506	1.17E-45
CXCL10pos Basal cells	CDC42EP3	6.44E-50	0.258915	0.428	0.259	1.76E-45
CXCL10pos Basal cells	DUSP6	1.46E-49	0.305288	0.281	0.156	3.98E-45
CXCL10pos Basal cells	RBP1	2.07E-49	0.320643	0.258	0.14	5.64E-45
CXCL10pos Basal cells	NUPR1	5.19E-48	0.270517	0.593	0.398	1.42E-43
CXCL10pos Basal cells	PMEPA1	5.24E-48	0.26132	0.356	0.208	1.43E-43
CXCL10pos Basal cells	IFIH1	9.43E-48	0.284649	0.475	0.301	2.57E-43
CXCL10pos Basal cells	LIMS1	1.90E-46	0.282086	0.317	0.183	5.18E-42
CXCL10pos Basal cells	RAI14	4.02E-46	0.255648	0.487	0.309	1.10E-41
CXCL10pos Basal cells	BEX3	9.50E-45	0.300753	0.369	0.225	2.59E-40
CXCL10pos Basal cells	RPLP1	5.61E-42	0.255635	0.767	0.572	1.53E-37
CXCL10pos Basal cells	BST2	3.06E-41	0.256183	0.47	0.305	8.33E-37
CXCL10pos Basal cells	MYL6	1.21E-40	0.276615	0.753	0.568	3.30E-36
CXCL10pos Basal cells	NT5C3A	2.93E-39	0.27177	0.366	0.229	7.99E-35
CXCL10pos Basal cells	RPL35	4.49E-39	0.252757	0.604	0.417	1.22E-34
CXCL10pos Basal cells	BRI3	8.13E-37	0.256226	0.516	0.349	2.22E-32
CXCL10pos Basal cells	HINT1	1.56E-35	0.259808	0.639	0.461	4.25E-31
CXCL10pos Basal cells	ATP6V0E1	1.43E-34	0.251772	0.6	0.424	3.89E-30
S100A8/9lowKRT13pos Basal cells	SPINK5	0	3.15692	0.586	0.057	0
S100A8/9lowKRT13pos Basal cells	KRT13	0	2.85751	0.339	0.022	0
S100A8/9lowKRT13pos Basal cells	SERPINB3	0	2.44966	0.944	0.386	0
S100A8/9lowKRT13pos Basal cells	CSTA	0	2.44001	0.688	0.182	0
S100A8/9lowKRT13pos Basal cells	S100A8	0	2.13483	0.749	0.282	0
S100A8/9lowKRT13pos Basal cells	DUOX2	0	1.73266	0.377	0.09	0
S100A8/9lowKRT13pos Basal cells	CCL20	0	1.65614	0.401	0.127	0
S100A8/9lowKRT13pos Basal cells	S100A9	0	1.65578	0.855	0.477	0
S100A8/9lowKRT13pos Basal cells	KRT6A	0	1.64621	0.527	0.188	0
S100A8/9lowKRT13pos Basal cells	SERPINB1	0	1.57062	0.586	0.239	0
S100A8/9lowKRT13pos Basal cells	AQP3	0	1.5697	0.747	0.408	0
S100A8/9lowKRT13pos Basal cells	PI3	0	1.56358	0.773	0.465	0
S100A8/9lowKRT13pos Basal cells	SERPINB4	0	1.52147	0.413	0.119	0
S100A8/9lowKRT13pos Basal cells	FGFBP1	0	1.38288	0.343	0.089	0
S100A8/9lowKRT13pos Basal cells	MT.ND1	0	0.577397	1	0.999	0
S100A8/9lowKRT13pos Basal cells	MT.ND2	7.61E-246	0.377149	1	1	2.08E-241
S100A8/9lowKRT13pos Basal cells	IFI6	2.92E-238	0.668003	0.964	0.834	7.96E-234
S100A8/9lowKRT13pos Basal cells	MT.CO3	8.48E-232	0.428494	1	0.999	2.31E-227
S100A8/9lowKRT13pos Basal cells	GLUL	2.75E-197	0.965488	0.609	0.362	7.49E-193
S100A8/9lowKRT13pos Basal cells	AGR2	1.13E-192	0.778573	0.754	0.512	3.08E-188
S100A8/9lowKRT13pos Basal cells	MT.CO1	9.48E-181	0.274324	1	1	2.58E-176
S100A8/9lowKRT13pos Basal cells	S100P	8.92E-160	0.941443	0.603	0.375	2.43E-155
S100A8/9lowKRT13pos Basal cells	IFI27	2.76E-159	0.752567	0.719	0.493	7.53E-155
S100A8/9lowKRT13pos Basal cells	S100A6	2.38E-151	0.598817	0.88	0.744	6.50E-147
S100A8/9lowKRT13pos Basal cells	CSTB	1.85E-150	0.60923	0.934	0.844	5.04E-146
S100A8/9lowKRT13pos Basal cells	APOL1	1.98E-133	0.990053	0.406	0.217	5.40E-129
S100A8/9lowKRT13pos Basal cells	KRT19	5.66E-132	0.697215	0.709	0.534	1.54E-127
S100A8/9lowKRT13pos Basal cells	MT.ND3	4.55E-122	0.276453	0.999	0.998	1.24E-117
S100A8/9lowKRT13pos Basal cells	IL1RN	1.56E-116	0.932581	0.3	0.141	4.26E-112
S100A8/9lowKRT13pos Basal cells	LGALS3	6.35E-116	0.668624	0.706	0.535	1.73E-111
S100A8/9lowKRT13pos Basal cells	S100A14	1.04E-115	0.861392	0.405	0.226	2.83E-111
S100A8/9lowKRT13pos Basal cells	KLF5	4.33E-107	0.744292	0.471	0.287	1.18E-102
S100A8/9lowKRT13pos Basal cells	MSMB	9.29E-106	0.727075	0.413	0.232	2.53E-101
S100A8/9lowKRT13pos Basal cells	TXN	4.30E-101	0.704851	0.581	0.415	1.17E-96
S100A8/9lowKRT13pos Basal cells	C15orf48	6.32E-96	0.829422	0.434	0.266	1.72E-91
S100A8/9lowKRT13pos Basal cells	CXCL17	8.16E-94	0.394257	0.855	0.685	2.23E-89
S100A8/9lowKRT13pos Basal cells	UPK1B	2.99E-92	0.862503	0.365	0.21	8.16E-88
S100A8/9lowKRT13pos Basal cells	RPS18	6.57E-89	0.468636	0.849	0.771	1.79E-84
S100A8/9lowKRT13pos Basal cells	HLA.DRA	3.93E-88	0.640869	0.498	0.322	1.07E-83
S100A8/9lowKRT13pos Basal cells	IFITM3	5.99E-85	0.380854	0.899	0.779	1.63E-80
S100A8/9lowKRT13pos Basal cells	FAM83A	3.31E-81	0.738802	0.294	0.157	9.04E-77
S100A8/9lowKRT13pos Basal cells	ANXA1	5.80E-80	0.746006	0.494	0.346	1.58E-75
S100A8/9lowKRT13pos Basal cells	RPS24	1.26E-67	0.35686	0.896	0.841	3.44E-63
S100A8/9lowKRT13pos Basal cells	SAT1	2.75E-65	0.283166	0.949	0.9	7.51E-61
S100A8/9lowKRT13pos Basal cells	RPS29	9.34E-65	0.355618	0.888	0.837	2.55E-60
S100A8/9lowKRT13pos Basal cells	TPT1	1.98E-62	0.252254	0.988	0.976	5.41E-58
S100A8/9lowKRT13pos Basal cells	ID1	1.28E-61	0.511259	0.541	0.398	3.49E-57
S100A8/9lowKRT13pos Basal cells	RPL27A	3.55E-61	0.398942	0.84	0.761	9.69E-57
S100A8/9lowKRT13pos Basal cells	RPS8	1.67E-57	0.309109	0.924	0.894	4.56E-53
S100A8/9lowKRT13pos Basal cells	RPS13	2.00E-55	0.367842	0.851	0.78	5.44E-51
S100A8/9lowKRT13pos Basal cells	TMPRSS4	2.34E-53	0.552953	0.386	0.259	6.38E-49
S100A8/9lowKRT13pos Basal cells	FOS	1.67E-51	0.474617	0.494	0.363	4.57E-47
S100A8/9lowKRT13pos Basal cells	ATP5MC3	3.36E-51	0.592375	0.435	0.316	9.16E-47
S100A8/9lowKRT13pos Basal cells	RAB25	4.02E-50	0.58223	0.255	0.15	1.10E-45
S100A8/9lowKRT13pos Basal cells	CD74	7.49E-50	0.356111	0.793	0.7	2.04E-45
S100A8/9lowKRT13pos Basal cells	SOX2	4.24E-49	0.541888	0.304	0.191	1.16E-44
S100A8/9lowKRT13pos Basal cells	EPAS1	1.48E-48	0.581681	0.253	0.15	4.05E-44
S100A8/9lowKRT13pos Basal cells	ATP1B3	8.91E-45	0.511996	0.368	0.253	2.43E-40
S100A8/9lowKRT13pos Basal cells	PDZK1IP1	1.54E-44	0.41498	0.602	0.482	4.19E-40
S100A8/9lowKRT13pos Basal cells	RPS28	8.14E-43	0.33	0.807	0.741	2.22E-38
S100A8/9lowKRT13pos Basal cells	S100A11	1.52E-41	0.26646	0.937	0.918	4.15E-37
S100A8/9lowKRT13pos Basal cells	RPS2	3.83E-40	0.363853	0.669	0.572	1.05E-35
S100A8/9lowKRT13pos Basal cells	TNIP3	2.35E-39	0.473075	0.253	0.157	6.41E-35
S100A8/9lowKRT13pos Basal cells	JUNB	3.97E-38	0.446879	0.449	0.339	1.08E-33
S100A8/9lowKRT13pos Basal cells	RPL37	1.59E-37	0.260589	0.896	0.846	4.33E-33
S100A8/9lowKRT13pos Basal cells	ATP5F1B	1.81E-37	0.494806	0.366	0.265	4.94E-33
S100A8/9lowKRT13pos Basal cells	RPL12	3.86E-37	0.290847	0.804	0.742	1.05E-32
S100A8/9lowKRT13pos Basal cells	DBI	4.33E-37	0.520397	0.291	0.195	1.18E-32
S100A8/9lowKRT13pos Basal cells	RPL29	5.03E-37	0.336411	0.692	0.611	1.37E-32
S100A8/9lowKRT13pos Basal cells	ASS1	8.81E-37	0.488981	0.306	0.209	2.40E-32
S100A8/9lowKRT13pos Basal cells	CD9	2.00E-36	0.474504	0.345	0.243	5.45E-32
S100A8/9lowKRT13pos Basal cells	RPL32	2.08E-35	0.274749	0.813	0.757	5.68E-31
S100A8/9lowKRT13pos Basal cells	GSTP1	3.17E-34	0.340529	0.684	0.6	8.64E-30
S100A8/9lowKRT13pos Basal cells	PLP2	1.69E-33	0.479377	0.293	0.199	4.61E-29
S100A8/9lowKRT13pos Basal cells	ZFP36	3.77E-32	0.441128	0.327	0.232	1.03E-27
S100A8/9lowKRT13pos Basal cells	RPL10A	4.63E-32	0.339048	0.679	0.602	1.26E-27
S100A8/9lowKRT13pos Basal cells	GAPDH	7.07E-32	0.350185	0.578	0.488	1.93E-27
S100A8/9lowKRT13pos Basal cells	RAC1	8.06E-32	0.350303	0.668	0.59	2.20E-27
S100A8/9lowKRT13pos Basal cells	LY6E	8.14E-32	0.338491	0.584	0.481	2.22E-27
S100A8/9lowKRT13pos Basal cells	RDH10	1.94E-30	0.359031	0.384	0.28	5.30E-26
S100A8/9lowKRT13pos Basal cells	RPL39	5.59E-30	0.293083	0.75	0.692	1.52E-25
S100A8/9lowKRT13pos Basal cells	TPI1	2.99E-28	0.403928	0.376	0.286	8.16E-24
S100A8/9lowKRT13pos Basal cells	IFI44L	1.15E-27	0.308987	0.557	0.451	3.15E-23
S100A8/9lowKRT13pos Basal cells	KRT5	3.17E-27	0.532378	0.536	0.46	8.65E-23
S100A8/9lowKRT13pos Basal cells	RPL36	4.60E-27	0.305937	0.68	0.616	1.25E-22
S100A8/9lowKRT13pos Basal cells	TSPAN1	1.06E-26	0.314899	0.327	0.236	2.88E-22
S100A8/9lowKRT13pos Basal cells	PABPC1	1.26E-26	0.272142	0.747	0.692	3.42E-22
S100A8/9lowKRT13pos Basal cells	IGFBP3	9.08E-26	0.399611	0.54	0.456	2.48E-21
S100A8/9lowKRT13pos Basal cells	MUC4	1.98E-25	0.345922	0.448	0.356	5.40E-21
S100A8/9lowKRT13pos Basal cells	NDUFA1	2.55E-25	0.381908	0.447	0.364	6.94E-21
S100A8/9lowKRT13pos Basal cells	SDC1	1.40E-24	0.387808	0.392	0.306	3.83E-20
S100A8/9lowKRT13pos Basal cells	UQCRB	5.99E-24	0.334922	0.449	0.365	1.63E-19
S100A8/9lowKRT13pos Basal cells	COX6C	1.32E-23	0.339656	0.524	0.444	3.60E-19
S100A8/9lowKRT13pos Basal cells	HLA.DRB1	3.48E-23	0.371428	0.295	0.215	9.50E-19
S100A8/9lowKRT13pos Basal cells	BST2	4.54E-23	0.3278	0.398	0.311	1.24E-18
S100A8/9lowKRT13pos Basal cells	COX5A	4.57E-23	0.424541	0.316	0.24	1.25E-18
S100A8/9lowKRT13pos Basal cells	MX2	1.27E-22	0.344789	0.403	0.316	3.48E-18
S100A8/9lowKRT13pos Basal cells	UQCRH	3.06E-22	0.387296	0.349	0.272	8.35E-18
S100A8/9lowKRT13pos Basal cells	MX1	8.24E-22	0.258465	0.543	0.448	2.25E-17
S100A8/9lowKRT13pos Basal cells	COX7C	9.81E-22	0.315447	0.522	0.445	2.68E-17
S100A8/9lowKRT13pos Basal cells	COX6A1	1.66E-21	0.349058	0.432	0.356	4.52E-17
S100A8/9lowKRT13pos Basal cells	LDHA	2.81E-21	0.371065	0.352	0.275	7.66E-17
S100A8/9lowKRT13pos Basal cells	RPS12	8.75E-21	0.276062	0.662	0.607	2.39E-16
S100A8/9lowKRT13pos Basal cells	RPLP2	3.66E-20	0.299155	0.561	0.493	9.99E-16
S100A8/9lowKRT13pos Basal cells	CEBPD	8.23E-20	0.351909	0.327	0.252	2.25E-15
S100A8/9lowKRT13pos Basal cells	RPL8	3.83E-19	0.328538	0.437	0.365	1.04E-14
S100A8/9lowKRT13pos Basal cells	TSPAN3	4.15E-19	0.363437	0.358	0.286	1.13E-14
S100A8/9lowKRT13pos Basal cells	CST3	6.61E-19	0.340959	0.312	0.241	1.80E-14
S100A8/9lowKRT13pos Basal cells	PRDX1	7.22E-19	0.367371	0.272	0.205	1.97E-14
S100A8/9lowKRT13pos Basal cells	SEMA4B	6.06E-18	0.312936	0.365	0.293	1.65E-13
S100A8/9lowKRT13pos Basal cells	RPS21	1.29E-17	0.278839	0.531	0.467	3.51E-13
S100A8/9lowKRT13pos Basal cells	COX8A	3.19E-17	0.353758	0.288	0.223	8.70E-13
S100A8/9lowKRT13pos Basal cells	ATP5PB	3.63E-17	0.385822	0.286	0.224	9.90E-13
S100A8/9lowKRT13pos Basal cells	SFN	3.97E-17	0.297365	0.503	0.428	1.08E-12
S100A8/9lowKRT13pos Basal cells	OAS2	4.55E-17	0.312981	0.309	0.24	1.24E-12
S100A8/9lowKRT13pos Basal cells	ATP1B1	4.94E-17	0.254402	0.67	0.62	1.35E-12
S100A8/9lowKRT13pos Basal cells	S100A16	6.82E-17	0.329082	0.326	0.257	1.86E-12
S100A8/9lowKRT13pos Basal cells	OAS1	7.50E-17	0.336151	0.317	0.248	2.04E-12
S100A8/9lowKRT13pos Basal cells	RPL35	8.86E-17	0.29647	0.49	0.426	2.42E-12
S100A8/9lowKRT13pos Basal cells	ATP5ME	1.17E-16	0.322672	0.39	0.324	3.18E-12
S100A8/9lowKRT13pos Basal cells	ATP5PD	7.62E-16	0.301971	0.368	0.301	2.08E-11
S100A8/9lowKRT13pos Basal cells	DHCR24	2.39E-14	0.307346	0.363	0.298	6.53E-10
S100A8/9lowKRT13pos Basal cells	RPL18	8.13E-14	0.292496	0.341	0.281	2.22E-09
S100A8/9lowKRT13pos Basal cells	RPLP0	1.22E-13	0.252802	0.441	0.377	3.32E-09
S100A8/9lowKRT13pos Basal cells	COX4I1	3.08E-13	0.306206	0.251	0.197	8.41E-09
S100A8/9lowKRT13pos Basal cells	RPL27	6.74E-13	0.254505	0.504	0.452	1.84E-08
S100A8/9lowKRT13pos Basal cells	NDUFA4	3.08E-12	0.289972	0.329	0.274	8.40E-08
S100A8/9lowKRT13pos Basal cells	COX6B1	3.80E-12	0.289544	0.294	0.242	1.04E-07
S100A8/9lowKRT13pos Basal cells	RPL18A	4.97E-12	0.275448	0.411	0.358	1.35E-07
S100A8/9lowKRT13pos Basal cells	OAS3	4.71E-11	0.265955	0.28	0.228	1.29E-06
S100A8/9lowKRT13pos Basal cells	ASPH	3.02E-10	0.270691	0.267	0.219	8.23E-06
CCL28pos Basal cells	CCL28	0	1.7411	0.512	0.162	0
CCL28pos Basal cells	IL32	0	1.63515	0.698	0.287	0
CCL28pos Basal cells	TM4SF1	0	1.58925	0.663	0.274	0
CCL28pos Basal cells	TGFB2	0	1.58559	0.559	0.191	0
CCL28pos Basal cells	AL161431.1	0	1.58448	0.301	0.065	0
CCL28pos Basal cells	PLAU	0	1.55659	0.647	0.296	0
CCL28pos Basal cells	ALDH1A3	0	1.39035	0.825	0.478	0
CCL28pos Basal cells	CD24	0	1.1743	0.907	0.618	0
CCL28pos Basal cells	TPM1	7.30E-306	1.19702	0.857	0.576	1.99E-301
CCL28pos Basal cells	EDN1	4.80E-278	1.40056	0.353	0.105	1.31E-273
CCL28pos Basal cells	VIM	4.61E-256	1.28958	0.618	0.3	1.26E-251
CCL28pos Basal cells	KRT23	3.59E-255	1.12833	0.725	0.418	9.79E-251
CCL28pos Basal cells	ANXA2	2.64E-249	0.635521	0.979	0.911	7.19E-245
CCL28pos Basal cells	CDKN2B	2.01E-247	1.21705	0.506	0.213	5.49E-243
CCL28pos Basal cells	CDKN1A	1.07E-239	1.03659	0.8	0.539	2.92E-235
CCL28pos Basal cells	KRT17	4.60E-236	0.944693	0.827	0.544	1.25E-231
CCL28pos Basal cells	GPRC5A	3.74E-222	1.23143	0.468	0.198	1.02E-217
CCL28pos Basal cells	TMSB4X	1.80E-215	0.500652	0.996	0.976	4.92E-211
CCL28pos Basal cells	KRT7	3.52E-207	0.89765	0.81	0.559	9.60E-203
CCL28pos Basal cells	ACTB	1.91E-206	0.700235	0.979	0.931	5.21E-202
CCL28pos Basal cells	RAB11FIP1	9.36E-198	1.0039	0.637	0.349	2.55E-193
CCL28pos Basal cells	F3	1.40E-195	1.1177	0.59	0.316	3.82E-191
CCL28pos Basal cells	ENC1	9.03E-193	1.13689	0.319	0.11	2.46E-188
CCL28pos Basal cells	MT.CYB	1.96E-181	0.361514	1	0.999	5.34E-177
CCL28pos Basal cells	S100A10	1.95E-164	0.945105	0.566	0.31	5.31E-160
CCL28pos Basal cells	MMP7	5.74E-162	1.3252	0.546	0.309	1.57E-157
CCL28pos Basal cells	SCD5	3.67E-158	1.04067	0.284	0.101	1.00E-153
CCL28pos Basal cells	FSTL1	3.15E-156	1.01635	0.468	0.234	8.59E-152
CCL28pos Basal cells	MT.ATP6	2.43E-143	0.324358	1	0.998	6.62E-139
CCL28pos Basal cells	SERPINB2	2.71E-140	1.06392	0.344	0.147	7.38E-136
CCL28pos Basal cells	MYL12B	1.99E-136	0.710778	0.811	0.648	5.42E-132
CCL28pos Basal cells	TIMP2	1.32E-127	0.958174	0.29	0.118	3.60E-123
CCL28pos Basal cells	SLC12A2	7.70E-117	0.906556	0.289	0.122	2.10E-112
CCL28pos Basal cells	THBS1	2.86E-111	1.03874	0.316	0.144	7.81E-107
CCL28pos Basal cells	MYL6	2.96E-107	0.646053	0.744	0.571	8.09E-103
CCL28pos Basal cells	TUBB	3.50E-100	0.854538	0.456	0.263	9.54E-96
CCL28pos Basal cells	ADAM9	1.09E-99	0.793215	0.425	0.235	2.98E-95
CCL28pos Basal cells	ITGB8	8.40E-99	0.894078	0.312	0.149	2.29E-94
CCL28pos Basal cells	CYR61	9.27E-97	0.872196	0.384	0.205	2.53E-92
CCL28pos Basal cells	CLDN4	9.54E-96	0.647422	0.631	0.422	2.60E-91
CCL28pos Basal cells	ANXA3	5.10E-90	0.742574	0.406	0.228	1.39E-85
CCL28pos Basal cells	ANXA1	2.19E-89	0.682407	0.539	0.345	5.98E-85
CCL28pos Basal cells	KLF6	1.04E-88	0.731184	0.502	0.315	2.84E-84
CCL28pos Basal cells	PTGS2	6.45E-87	0.9097	0.358	0.193	1.76E-82
CCL28pos Basal cells	CLDN1	3.25E-86	0.675971	0.589	0.401	8.87E-82
CCL28pos Basal cells	TAGLN2	4.46E-86	0.723655	0.514	0.331	1.22E-81
CCL28pos Basal cells	MYH9	8.83E-86	0.768791	0.444	0.263	2.41E-81
CCL28pos Basal cells	TPM4	1.01E-83	0.560399	0.755	0.599	2.76E-79
CCL28pos Basal cells	KRT8	6.79E-79	0.713207	0.495	0.319	1.85E-74
CCL28pos Basal cells	IER3	1.47E-78	0.809456	0.403	0.239	4.00E-74
CCL28pos Basal cells	DSC2	2.08E-78	0.685609	0.252	0.115	5.68E-74
CCL28pos Basal cells	MUC4	7.87E-78	0.713772	0.532	0.352	2.15E-73
CCL28pos Basal cells	HSPB1	1.46E-77	0.449749	0.832	0.687	3.97E-73
CCL28pos Basal cells	RPS27L	4.63E-77	0.698583	0.459	0.289	1.26E-72
CCL28pos Basal cells	TNFRSF12A	3.00E-74	0.705631	0.357	0.201	8.18E-70
CCL28pos Basal cells	EEF1A1	1.86E-70	0.265321	0.994	0.973	5.06E-66
CCL28pos Basal cells	MACC1	1.73E-69	0.708168	0.363	0.209	4.72E-65
CCL28pos Basal cells	PXDN	4.73E-69	0.726414	0.335	0.188	1.29E-64
CCL28pos Basal cells	S100A6	4.73E-68	0.447512	0.862	0.748	1.29E-63
CCL28pos Basal cells	PERP	1.12E-67	0.437775	0.846	0.734	3.05E-63
CCL28pos Basal cells	TRIM16	8.31E-67	0.713917	0.276	0.144	2.27E-62
CCL28pos Basal cells	TACSTD2	3.82E-64	0.392855	0.895	0.809	1.04E-59
CCL28pos Basal cells	DSG2	6.26E-64	0.62579	0.473	0.315	1.71E-59
CCL28pos Basal cells	PLK2	6.83E-64	0.643317	0.436	0.279	1.86E-59
CCL28pos Basal cells	ZMAT3	1.23E-60	0.651598	0.348	0.204	3.36E-56
CCL28pos Basal cells	SOX4	1.59E-60	0.568127	0.598	0.439	4.35E-56
CCL28pos Basal cells	CXCL16	1.22E-58	0.553173	0.564	0.411	3.33E-54
CCL28pos Basal cells	KLHL5	5.31E-57	0.602812	0.406	0.26	1.45E-52
CCL28pos Basal cells	MYO6	3.05E-56	0.643537	0.269	0.146	8.32E-52
CCL28pos Basal cells	TMEM30A	3.72E-56	0.651685	0.331	0.198	1.02E-51
CCL28pos Basal cells	CD151	1.01E-55	0.588605	0.404	0.259	2.75E-51
CCL28pos Basal cells	SOX9	1.20E-54	0.647879	0.295	0.169	3.28E-50
CCL28pos Basal cells	CDKN2A	9.00E-54	0.565829	0.497	0.349	2.46E-49
CCL28pos Basal cells	SPTSSB	1.55E-53	0.675718	0.269	0.15	4.23E-49
CCL28pos Basal cells	PALLD	1.66E-50	0.555794	0.464	0.318	4.53E-46
CCL28pos Basal cells	GABRP	8.48E-50	0.595244	0.387	0.251	2.31E-45
CCL28pos Basal cells	TRAM1	7.25E-49	0.584743	0.48	0.345	1.98E-44
CCL28pos Basal cells	PMEPA1	1.24E-48	0.646295	0.338	0.212	3.38E-44
CCL28pos Basal cells	CEACAM6	2.03E-48	0.476732	0.694	0.548	5.55E-44
CCL28pos Basal cells	ICAM1	7.80E-48	0.643295	0.343	0.218	2.13E-43
CCL28pos Basal cells	MYL12A	5.14E-47	0.508075	0.558	0.427	1.40E-42
CCL28pos Basal cells	TMSB10	1.13E-45	0.380166	0.768	0.665	3.07E-41
CCL28pos Basal cells	KRT5	2.19E-45	0.326344	0.613	0.457	5.99E-41
CCL28pos Basal cells	SPTBN1	1.61E-44	0.546687	0.396	0.267	4.39E-40
CCL28pos Basal cells	CFL1	2.86E-43	0.333419	0.851	0.774	7.80E-39
CCL28pos Basal cells	BAX	6.97E-42	0.527619	0.302	0.186	1.90E-37
CCL28pos Basal cells	GNAS	1.88E-41	0.370976	0.735	0.617	5.12E-37
CCL28pos Basal cells	GADD45A	3.99E-41	0.603562	0.424	0.309	1.09E-36
CCL28pos Basal cells	TTC9	5.99E-40	0.554191	0.296	0.184	1.63E-35
CCL28pos Basal cells	CRABP2	4.76E-39	0.482822	0.561	0.436	1.30E-34
CCL28pos Basal cells	CAPN2	1.79E-38	0.489574	0.388	0.269	4.87E-34
CCL28pos Basal cells	LAMC2	1.93E-38	0.585958	0.428	0.305	5.25E-34
CCL28pos Basal cells	SH3BGRL3	2.42E-38	0.445103	0.572	0.453	6.60E-34
CCL28pos Basal cells	SPTAN1	2.82E-35	0.502852	0.324	0.215	7.68E-31
CCL28pos Basal cells	BCL2L1	3.39E-35	0.469374	0.328	0.217	9.24E-31
CCL28pos Basal cells	SMIM14	3.56E-35	0.479035	0.382	0.266	9.70E-31
CCL28pos Basal cells	KRT6B	3.25E-34	0.556582	0.297	0.194	8.86E-30
CCL28pos Basal cells	AHNAK	1.03E-32	0.475115	0.269	0.17	2.81E-28
CCL28pos Basal cells	CYP1B1	1.95E-31	0.413211	0.311	0.205	5.31E-27
CCL28pos Basal cells	ITGB1	3.15E-30	0.336641	0.666	0.567	8.58E-26
CCL28pos Basal cells	UBE2H	8.16E-30	0.402379	0.482	0.371	2.23E-25
CCL28pos Basal cells	HEBP2	1.03E-29	0.463539	0.352	0.248	2.80E-25
CCL28pos Basal cells	GSN	8.61E-29	0.366682	0.47	0.358	2.35E-24
CCL28pos Basal cells	CDH1	5.16E-28	0.469003	0.254	0.166	1.41E-23
CCL28pos Basal cells	GNB1	1.96E-27	0.398932	0.524	0.423	5.35E-23
CCL28pos Basal cells	YWHAZ	2.41E-27	0.309714	0.702	0.601	6.57E-23
CCL28pos Basal cells	CCND1	1.84E-26	0.465883	0.386	0.288	5.03E-22
CCL28pos Basal cells	CMTM7	2.35E-26	0.446828	0.256	0.169	6.42E-22
CCL28pos Basal cells	MYOF	2.72E-26	0.454913	0.266	0.179	7.43E-22
CCL28pos Basal cells	S100A16	6.26E-26	0.417362	0.354	0.256	1.71E-21
CCL28pos Basal cells	ABLIM1	6.05E-25	0.511034	0.259	0.177	1.65E-20
CCL28pos Basal cells	MAL2	1.83E-24	0.392962	0.281	0.192	5.00E-20
CCL28pos Basal cells	2011-09-01	6.78E-24	0.398665	0.271	0.185	1.85E-19
CCL28pos Basal cells	CDC42EP3	7.05E-24	0.443328	0.359	0.266	1.92E-19
CCL28pos Basal cells	DSP	1.24E-23	0.32865	0.472	0.373	3.38E-19
CCL28pos Basal cells	CAPNS1	6.89E-23	0.350355	0.473	0.373	1.88E-18
CCL28pos Basal cells	LEPROT	8.80E-23	0.375927	0.377	0.282	2.40E-18
CCL28pos Basal cells	EZR	6.05E-22	0.375605	0.374	0.283	1.65E-17
CCL28pos Basal cells	SRD5A3	7.11E-22	0.391072	0.339	0.254	1.94E-17
CCL28pos Basal cells	CALM2	8.62E-22	0.339894	0.502	0.412	2.35E-17
CCL28pos Basal cells	H2AFZ	1.01E-21	0.391464	0.362	0.274	2.76E-17
CCL28pos Basal cells	ARL6IP5	3.19E-21	0.326221	0.456	0.363	8.70E-17
CCL28pos Basal cells	EPCAM	5.56E-21	0.355364	0.272	0.191	1.52E-16
CCL28pos Basal cells	APP	6.99E-21	0.259495	0.696	0.611	1.91E-16
CCL28pos Basal cells	TMEM106B	7.53E-21	0.38813	0.263	0.185	2.05E-16
CCL28pos Basal cells	CAP1	7.75E-21	0.355729	0.411	0.321	2.11E-16
CCL28pos Basal cells	CNN3	1.59E-20	0.382256	0.353	0.268	4.35E-16
CCL28pos Basal cells	STEAP4	2.16E-20	0.34779	0.324	0.239	5.90E-16
CCL28pos Basal cells	B4GALT5	4.73E-20	0.335042	0.439	0.349	1.29E-15
CCL28pos Basal cells	RHOA	5.59E-19	0.312024	0.456	0.37	1.52E-14
CCL28pos Basal cells	JUND	5.49E-18	0.293013	0.468	0.382	1.50E-13
CCL28pos Basal cells	CLDN7	5.87E-18	0.293435	0.468	0.377	1.60E-13
CCL28pos Basal cells	RHOB	6.05E-18	0.355677	0.393	0.315	1.65E-13
CCL28pos Basal cells	TMBIM1	7.91E-18	0.384042	0.293	0.218	2.16E-13
CCL28pos Basal cells	NFIB	9.71E-18	0.385101	0.276	0.203	2.65E-13
CCL28pos Basal cells	NFKBIA	9.22E-17	0.345314	0.291	0.218	2.51E-12
CCL28pos Basal cells	SRI	1.59E-16	0.318939	0.344	0.266	4.35E-12
CCL28pos Basal cells	PPP1CB	2.75E-16	0.345877	0.291	0.22	7.51E-12
CCL28pos Basal cells	ACTN1	2.85E-16	0.252506	0.41	0.322	7.78E-12
CCL28pos Basal cells	SDC4	1.18E-15	0.370695	0.283	0.215	3.22E-11
CCL28pos Basal cells	CCNI	1.25E-15	0.266112	0.518	0.435	3.41E-11
CCL28pos Basal cells	ARPC5	5.89E-15	0.279217	0.432	0.356	1.61E-10
CCL28pos Basal cells	CHMP4B	1.48E-13	0.32801	0.292	0.227	4.05E-09
CCL28pos Basal cells	TNFRSF21	1.69E-13	0.323711	0.26	0.198	4.60E-09
CCL28pos Basal cells	AHR	1.98E-12	0.306521	0.28	0.218	5.41E-08
CCL28pos Basal cells	IQGAP1	2.86E-12	0.303041	0.276	0.214	7.80E-08
CCL28pos Basal cells	MRPL33	7.16E-12	0.29591	0.251	0.195	1.95E-07
CCL28pos Basal cells	LASP1	1.92E-11	0.307056	0.258	0.201	5.24E-07
CCL28pos Basal cells	DYNC1LI2	2.28E-11	0.266066	0.288	0.229	6.22E-07
CCL28pos Basal cells	ANXA11	2.35E-10	0.251092	0.34	0.279	6.41E-06
CCL28pos Basal cells	WBP2	2.61E-10	0.263826	0.253	0.198	7.13E-06
CCL28pos Basal cells	RHOQ	3.27E-10	0.252169	0.305	0.248	8.91E-06
CCL28pos Basal cells	COL1A1	4.35E-07	0.413602	0.266	0.224	0.0118762
TPPP3pos Ciliated cells	TPPP3	0	3.43555	0.733	0.047	0
TPPP3pos Ciliated cells	CAPS	0	2.80927	0.639	0.057	0
TPPP3pos Ciliated cells	AC007906.2	0	2.67877	0.52	0.031	0
TPPP3pos Ciliated cells	PIFO	0	2.56444	0.52	0.032	0
TPPP3pos Ciliated cells	SNTN	0	2.55858	0.486	0.021	0
TPPP3pos Ciliated cells	C9orf24	0	2.45899	0.474	0.022	0
TPPP3pos Ciliated cells	RSPH1	0	2.45014	0.449	0.02	0
TPPP3pos Ciliated cells	C1orf194	0	2.34731	0.444	0.02	0
TPPP3pos Ciliated cells	CCDC170	0	2.11053	0.373	0.013	0
TPPP3pos Ciliated cells	PSENEN	0	2.03647	0.612	0.145	0
TPPP3pos Ciliated cells	TSPAN1	0	2.01401	0.719	0.213	0
TPPP3pos Ciliated cells	C20orf85	0	2.00729	0.341	0.01	0
TPPP3pos Ciliated cells	ENKUR	0	2.00109	0.345	0.014	0
TPPP3pos Ciliated cells	C11orf88	0	1.99409	0.342	0.016	0
TPPP3pos Ciliated cells	TUBB4B	0	1.99234	0.466	0.08	0
TPPP3pos Ciliated cells	OMG	0	1.94054	0.287	0.009	0
TPPP3pos Ciliated cells	FAM216B	0	1.92326	0.316	0.01	0
TPPP3pos Ciliated cells	LRRIQ1	0	1.90037	0.335	0.016	0
TPPP3pos Ciliated cells	ZMYND10	0	1.87423	0.306	0.011	0
TPPP3pos Ciliated cells	WDR38	0	1.87189	0.31	0.01	0
TPPP3pos Ciliated cells	CTXN1	0	1.85718	0.339	0.027	0
TPPP3pos Ciliated cells	ROPN1L	0	1.84702	0.302	0.011	0
TPPP3pos Ciliated cells	DNAH12	0	1.82866	0.293	0.015	0
TPPP3pos Ciliated cells	CCDC17	0	1.82766	0.297	0.009	0
TPPP3pos Ciliated cells	FOXJ1	0	1.80839	0.298	0.009	0
TPPP3pos Ciliated cells	C9orf116	0	1.80609	0.306	0.017	0
TPPP3pos Ciliated cells	PLAC8	0	1.79971	0.447	0.088	0
TPPP3pos Ciliated cells	CFAP126	0	1.76382	0.286	0.011	0
TPPP3pos Ciliated cells	CETN2	0	1.75956	0.396	0.057	0
TPPP3pos Ciliated cells	C9orf135	0	1.74585	0.289	0.011	0
TPPP3pos Ciliated cells	EFHC1	0	1.73092	0.308	0.023	0
TPPP3pos Ciliated cells	RRAD	0	1.715	0.267	0.012	0
TPPP3pos Ciliated cells	LRRC46	0	1.713	0.27	0.009	0
TPPP3pos Ciliated cells	DNAAF1	0	1.69213	0.27	0.011	0
TPPP3pos Ciliated cells	ARMC3	0	1.68381	0.268	0.009	0
TPPP3pos Ciliated cells	AGR3	0	1.68287	0.322	0.029	0
TPPP3pos Ciliated cells	PPIL6	0	1.6569	0.27	0.01	0
TPPP3pos Ciliated cells	SPAG6	0	1.65687	0.258	0.009	0
TPPP3pos Ciliated cells	TUBA1A	0	1.63492	0.357	0.065	0
TPPP3pos Ciliated cells	FAM183A	0	1.62971	0.262	0.013	0
TPPP3pos Ciliated cells	SPA17	0	1.62661	0.281	0.025	0
TPPP3pos Ciliated cells	TNFAIP8L1	0	1.62415	0.255	0.012	0
TPPP3pos Ciliated cells	FAM81B	0	1.61256	0.257	0.008	0
TPPP3pos Ciliated cells	DNALI1	0	1.57545	0.289	0.027	0
TPPP3pos Ciliated cells	IFT57	0	1.52981	0.335	0.058	0
TPPP3pos Ciliated cells	DNAJA4	0	1.47677	0.322	0.057	0
TPPP3pos Ciliated cells	ALDH3B1	0	1.46918	0.263	0.028	0
TPPP3pos Ciliated cells	KIF9	0	1.45117	0.263	0.027	0
TPPP3pos Ciliated cells	NQO1	0	1.4022	0.276	0.043	0
TPPP3pos Ciliated cells	NUCB2	0	1.33846	0.339	0.084	0
TPPP3pos Ciliated cells	UCP2	0	1.30846	0.61	0.255	0
TPPP3pos Ciliated cells	CCDC146	0	1.30567	0.291	0.062	0
TPPP3pos Ciliated cells	CYSTM1	0	1.30044	0.348	0.089	0
TPPP3pos Ciliated cells	CALM1	0	1.28547	0.79	0.484	0
TPPP3pos Ciliated cells	IGFBP7	0	1.12521	0.867	0.496	0
TPPP3pos Ciliated cells	CD24	0	1.1209	0.881	0.619	0
TPPP3pos Ciliated cells	MT.ND2	0	0.59475	1	1	0
TPPP3pos Ciliated cells	SAA2	2.32E-303	1.48835	0.751	0.435	6.32E-299
TPPP3pos Ciliated cells	HSPH1	1.36E-301	1.33308	0.483	0.171	3.71E-297
TPPP3pos Ciliated cells	IK	9.15E-296	1.25073	0.38	0.111	2.50E-291
TPPP3pos Ciliated cells	ARHGAP18	1.88E-282	1.16895	0.268	0.061	5.12E-278
TPPP3pos Ciliated cells	CLU	4.07E-269	1.19063	0.443	0.152	1.11E-264
TPPP3pos Ciliated cells	NEAT1	5.71E-254	1.14543	0.786	0.493	1.56E-249
TPPP3pos Ciliated cells	CDS1	2.12E-238	1.1781	0.329	0.099	5.77E-234
TPPP3pos Ciliated cells	HSP90AA1	3.10E-238	0.958084	0.884	0.676	8.44E-234
TPPP3pos Ciliated cells	ODF2L	3.20E-232	1.10645	0.302	0.087	8.73E-228
TPPP3pos Ciliated cells	CTSS	1.17E-230	1.14902	0.404	0.144	3.19E-226
TPPP3pos Ciliated cells	TXN	3.29E-226	1.09417	0.7	0.41	8.96E-222
TPPP3pos Ciliated cells	PRDX5	1.58E-223	1.05254	0.659	0.349	4.30E-219
TPPP3pos Ciliated cells	DYNLL1	3.87E-219	1.13575	0.618	0.323	1.06E-214
TPPP3pos Ciliated cells	TEX9	3.49E-211	1.02987	0.251	0.067	9.52E-207
TPPP3pos Ciliated cells	DYNLT1	3.96E-201	1.0707	0.598	0.309	1.08E-196
TPPP3pos Ciliated cells	UFC1	3.12E-190	1.03336	0.29	0.091	8.52E-186
TPPP3pos Ciliated cells	TMC5	6.91E-181	0.942343	0.563	0.276	1.89E-176
TPPP3pos Ciliated cells	CIB1	1.80E-175	1.01611	0.333	0.121	4.91E-171
TPPP3pos Ciliated cells	SSB	3.16E-175	0.990518	0.447	0.194	8.62E-171
TPPP3pos Ciliated cells	SAA1	3.07E-171	0.940069	0.902	0.758	8.36E-167
TPPP3pos Ciliated cells	DPY30	1.57E-160	0.946628	0.317	0.117	4.28E-156
TPPP3pos Ciliated cells	BASP1	1.49E-151	0.963857	0.508	0.257	4.06E-147
TPPP3pos Ciliated cells	ELF3	4.34E-147	0.778332	0.713	0.452	1.18E-142
TPPP3pos Ciliated cells	EZR	1.67E-144	0.925677	0.52	0.274	4.55E-140
TPPP3pos Ciliated cells	CALM2	5.87E-144	0.85175	0.655	0.402	1.60E-139
TPPP3pos Ciliated cells	PTGES3	9.13E-135	0.936879	0.39	0.178	2.49E-130
TPPP3pos Ciliated cells	CARS	1.62E-129	0.876661	0.264	0.097	4.41E-125
TPPP3pos Ciliated cells	CRIP2	2.27E-120	0.788163	0.268	0.102	6.20E-116
TPPP3pos Ciliated cells	DUOX2	6.63E-113	0.875449	0.26	0.102	1.81E-108
TPPP3pos Ciliated cells	SAMHD1	2.72E-111	0.763519	0.459	0.243	7.42E-107
TPPP3pos Ciliated cells	PLEKHS1	5.10E-111	0.763126	0.27	0.107	1.39E-106
TPPP3pos Ciliated cells	SLC44A4	2.96E-109	0.758221	0.448	0.234	8.06E-105
TPPP3pos Ciliated cells	JPT2	5.46E-106	0.822614	0.323	0.148	1.49E-101
TPPP3pos Ciliated cells	SELENOW	1.08E-102	0.780339	0.437	0.234	2.96E-98
TPPP3pos Ciliated cells	MT.ND3	4.15E-102	0.333084	1	0.998	1.13E-97
TPPP3pos Ciliated cells	BCAS1	6.90E-98	0.783579	0.271	0.116	1.88E-93
TPPP3pos Ciliated cells	GSN	5.17E-93	0.698165	0.563	0.352	1.41E-88
TPPP3pos Ciliated cells	B2M	3.38E-89	0.375164	0.996	0.984	9.22E-85
TPPP3pos Ciliated cells	SLC34A2	1.92E-83	0.664683	0.53	0.324	5.23E-79
TPPP3pos Ciliated cells	ATP5IF1	4.46E-82	0.701671	0.46	0.271	1.22E-77
TPPP3pos Ciliated cells	HMGN3	5.87E-82	0.698928	0.303	0.146	1.60E-77
TPPP3pos Ciliated cells	ALDH1A1	2.40E-81	0.66642	0.3	0.143	6.54E-77
TPPP3pos Ciliated cells	FAM107B	2.84E-81	0.686949	0.308	0.151	7.75E-77
TPPP3pos Ciliated cells	LAP3	1.96E-79	0.697519	0.283	0.134	5.35E-75
TPPP3pos Ciliated cells	PRDX1	4.37E-79	0.643025	0.375	0.199	1.19E-74
TPPP3pos Ciliated cells	UBB	3.88E-78	0.651196	0.437	0.254	1.06E-73
TPPP3pos Ciliated cells	SOD1	4.37E-78	0.643132	0.496	0.302	1.19E-73
TPPP3pos Ciliated cells	TSPAN6	9.64E-78	0.673094	0.293	0.143	2.63E-73
TPPP3pos Ciliated cells	NDUFC1	4.76E-71	0.646751	0.389	0.222	1.30E-66
TPPP3pos Ciliated cells	C15orf48	1.97E-68	0.619651	0.446	0.267	5.38E-64
TPPP3pos Ciliated cells	SAT1	5.14E-64	0.312235	0.967	0.899	1.40E-59
TPPP3pos Ciliated cells	HSBP1	1.01E-56	0.593589	0.343	0.198	2.76E-52
TPPP3pos Ciliated cells	CLDN4	3.47E-54	0.458637	0.601	0.424	9.48E-50
TPPP3pos Ciliated cells	TSPAN3	8.02E-54	0.52756	0.443	0.282	2.19E-49
TPPP3pos Ciliated cells	DNAJA1	5.15E-53	0.523638	0.414	0.258	1.41E-48
TPPP3pos Ciliated cells	SRI	4.60E-52	0.536864	0.415	0.261	1.25E-47
TPPP3pos Ciliated cells	GBP3	3.54E-51	0.54711	0.348	0.209	9.67E-47
TPPP3pos Ciliated cells	ADGRF1	5.86E-49	0.474623	0.265	0.143	1.60E-44
TPPP3pos Ciliated cells	SEM1	2.23E-48	0.537341	0.284	0.159	6.08E-44
TPPP3pos Ciliated cells	PRKAR1A	5.72E-47	0.506227	0.428	0.277	1.56E-42
TPPP3pos Ciliated cells	SAP18	1.16E-46	0.487831	0.439	0.288	3.17E-42
TPPP3pos Ciliated cells	LGALS3	1.89E-46	0.3725	0.698	0.538	5.14E-42
TPPP3pos Ciliated cells	ALCAM	9.81E-45	0.472257	0.4	0.255	2.67E-40
TPPP3pos Ciliated cells	PROM1	1.52E-44	0.501099	0.287	0.165	4.14E-40
TPPP3pos Ciliated cells	ANXA1	2.78E-42	0.42048	0.499	0.348	7.59E-38
TPPP3pos Ciliated cells	MT.ND5	9.37E-42	0.273948	0.999	0.996	2.56E-37
TPPP3pos Ciliated cells	C4orf3	2.17E-41	0.439688	0.394	0.253	5.91E-37
TPPP3pos Ciliated cells	CD74	7.55E-41	0.285939	0.829	0.7	2.06E-36
TPPP3pos Ciliated cells	AES	1.39E-39	0.389402	0.588	0.433	3.79E-35
TPPP3pos Ciliated cells	TAX1BP1	5.66E-39	0.442741	0.471	0.329	1.54E-34
TPPP3pos Ciliated cells	CLDN7	5.22E-38	0.372912	0.526	0.374	1.42E-33
TPPP3pos Ciliated cells	RAB11FIP1	5.31E-38	0.338749	0.512	0.357	1.45E-33
TPPP3pos Ciliated cells	RABGAP1L	8.86E-38	0.467191	0.29	0.175	2.42E-33
TPPP3pos Ciliated cells	TMC4	9.26E-38	0.441168	0.293	0.177	2.53E-33
TPPP3pos Ciliated cells	PRR13	9.38E-38	0.440707	0.292	0.176	2.56E-33
TPPP3pos Ciliated cells	CAST	1.47E-36	0.410428	0.548	0.405	4.02E-32
TPPP3pos Ciliated cells	HSPA8	3.84E-36	0.419498	0.562	0.426	1.05E-31
TPPP3pos Ciliated cells	AQP3	4.65E-35	0.356764	0.571	0.424	1.27E-30
TPPP3pos Ciliated cells	HSP90AB1	4.85E-35	0.345883	0.737	0.606	1.32E-30
TPPP3pos Ciliated cells	CMIP	6.79E-35	0.443217	0.316	0.2	1.85E-30
TPPP3pos Ciliated cells	YWHAE	7.18E-35	0.364342	0.708	0.572	1.96E-30
TPPP3pos Ciliated cells	BCL2L1	1.32E-34	0.415109	0.337	0.216	3.59E-30
TPPP3pos Ciliated cells	GTF2I	1.38E-34	0.373325	0.587	0.439	3.78E-30
TPPP3pos Ciliated cells	SMIM14	2.88E-33	0.390126	0.392	0.265	7.85E-29
TPPP3pos Ciliated cells	PPP1R15A	4.40E-33	0.373596	0.29	0.18	1.20E-28
TPPP3pos Ciliated cells	AKAP9	1.29E-32	0.387099	0.308	0.193	3.52E-28
TPPP3pos Ciliated cells	CD59	1.42E-31	0.398815	0.548	0.412	3.87E-27
TPPP3pos Ciliated cells	PPP1CB	1.67E-30	0.410334	0.328	0.218	4.57E-26
TPPP3pos Ciliated cells	HSPA1A	1.71E-30	0.396401	0.255	0.156	4.66E-26
TPPP3pos Ciliated cells	STAU1	5.39E-30	0.401096	0.281	0.177	1.47E-25
TPPP3pos Ciliated cells	MORF4L2	3.59E-29	0.375195	0.25	0.155	9.78E-25
TPPP3pos Ciliated cells	SARAF	2.26E-27	0.411908	0.273	0.177	6.16E-23
TPPP3pos Ciliated cells	PRDX3	6.14E-27	0.38814	0.268	0.173	1.68E-22
TPPP3pos Ciliated cells	DYNLRB1	5.98E-26	0.386113	0.333	0.23	1.63E-21
TPPP3pos Ciliated cells	MUC4	7.30E-26	0.279448	0.486	0.355	1.99E-21
TPPP3pos Ciliated cells	SPATS2L	8.10E-25	0.315537	0.567	0.438	2.21E-20
TPPP3pos Ciliated cells	ANXA11	2.46E-24	0.307295	0.391	0.276	6.70E-20
TPPP3pos Ciliated cells	HSPD1	2.11E-22	0.316649	0.289	0.195	5.76E-18
TPPP3pos Ciliated cells	KTN1	6.03E-22	0.350362	0.416	0.305	1.64E-17
TPPP3pos Ciliated cells	VAPA	1.45E-20	0.295618	0.31	0.217	3.96E-16
TPPP3pos Ciliated cells	CD9	1.68E-20	0.288717	0.343	0.245	4.59E-16
TPPP3pos Ciliated cells	NAP1L1	3.87E-20	0.267306	0.558	0.446	1.06E-15
TPPP3pos Ciliated cells	EPCAM	9.81E-20	0.299416	0.276	0.19	2.67E-15
TPPP3pos Ciliated cells	GLUL	3.64E-19	0.25935	0.489	0.374	9.92E-15
TPPP3pos Ciliated cells	SNX3	1.14E-18	0.30511	0.276	0.193	3.11E-14
TPPP3pos Ciliated cells	TMEM123	1.95E-18	0.271037	0.329	0.237	5.31E-14
TPPP3pos Ciliated cells	EIF2AK1	7.07E-18	0.308104	0.264	0.184	1.93E-13
TPPP3pos Ciliated cells	TBCA	2.70E-17	0.301657	0.321	0.234	7.36E-13
TPPP3pos Ciliated cells	PARP14	7.85E-17	0.295978	0.306	0.222	2.14E-12
TPPP3pos Ciliated cells	CNDP2	1.59E-16	0.261423	0.265	0.184	4.33E-12
TPPP3pos Ciliated cells	CHMP5	6.91E-16	0.287443	0.279	0.202	1.88E-11
TPPP3pos Ciliated cells	TUFM	1.69E-15	0.255741	0.251	0.177	4.62E-11
TPPP3pos Ciliated cells	PAPOLA	4.07E-15	0.251331	0.25	0.177	1.11E-10
TPPP3pos Ciliated cells	CLINT1	1.92E-14	0.262239	0.255	0.184	5.23E-10
S100A2posKRThigh Basal cells	KRT14	0	2.48167	0.329	0.041	0
S100A2posKRThigh Basal cells	KRT15	0	1.95942	0.312	0.061	0
S100A2posKRThigh Basal cells	KRT5	0	1.6712	0.865	0.449	0
S100A2posKRThigh Basal cells	IFI6	0	1.20664	0.997	0.837	0
S100A2posKRThigh Basal cells	KRT6A	1.90E-273	1.66671	0.544	0.199	5.18E-269
S100A2posKRThigh Basal cells	IGFBP3	4.57E-231	1.64171	0.727	0.451	1.25E-226
S100A2posKRThigh Basal cells	CAV1	1.78E-203	1.68029	0.336	0.102	4.85E-199
S100A2posKRThigh Basal cells	COL17A1	1.95E-199	1.54157	0.413	0.149	5.33E-195
S100A2posKRThigh Basal cells	SFN	9.20E-194	1.2282	0.708	0.422	2.51E-189
S100A2posKRThigh Basal cells	ID1	8.35E-175	1.33154	0.654	0.398	2.28E-170
S100A2posKRThigh Basal cells	S100A2	8.01E-174	0.985843	0.736	0.437	2.18E-169
S100A2posKRThigh Basal cells	IFITM3	9.49E-142	0.737273	0.913	0.783	2.59E-137
S100A2posKRThigh Basal cells	CD74	6.53E-141	0.87889	0.841	0.701	1.78E-136
S100A2posKRThigh Basal cells	FGFBP1	9.23E-137	1.53053	0.288	0.1	2.52E-132
S100A2posKRThigh Basal cells	C1R	1.14E-131	1.39302	0.424	0.199	3.12E-127
S100A2posKRThigh Basal cells	MT.ND1	1.17E-126	0.387576	1	0.999	3.19E-122
S100A2posKRThigh Basal cells	APOL1	3.45E-114	1.33028	0.428	0.223	9.42E-110
S100A2posKRThigh Basal cells	PLP2	5.72E-88	1.18742	0.374	0.199	1.56E-83
S100A2posKRThigh Basal cells	SERPINB4	8.52E-88	1.03126	0.304	0.134	2.32E-83
S100A2posKRThigh Basal cells	HSPB1	1.37E-83	0.600347	0.808	0.691	3.74E-79
S100A2posKRThigh Basal cells	S100A11	1.98E-80	0.463577	0.941	0.919	5.39E-76
S100A2posKRThigh Basal cells	LGALS3BP	4.98E-78	0.657758	0.8	0.681	1.36E-73
S100A2posKRThigh Basal cells	B2M	5.69E-78	0.356175	0.999	0.984	1.55E-73
S100A2posKRThigh Basal cells	ID3	1.31E-71	1.15862	0.276	0.131	3.58E-67
S100A2posKRThigh Basal cells	PTMA	3.72E-71	0.523076	0.944	0.933	1.01E-66
S100A2posKRThigh Basal cells	MT2A	2.23E-68	0.68511	0.626	0.458	6.07E-64
S100A2posKRThigh Basal cells	AQP3	7.85E-68	0.815391	0.579	0.427	2.14E-63
S100A2posKRThigh Basal cells	HLA.B	1.81E-67	0.475149	0.921	0.831	4.95E-63
S100A2posKRThigh Basal cells	PKM	4.82E-64	0.700852	0.66	0.561	1.31E-59
S100A2posKRThigh Basal cells	ISG15	1.23E-63	0.590287	0.751	0.578	3.35E-59
S100A2posKRThigh Basal cells	BST2	2.12E-63	0.875219	0.463	0.311	5.77E-59
S100A2posKRThigh Basal cells	PDLIM1	1.58E-58	0.86225	0.496	0.364	4.30E-54
S100A2posKRThigh Basal cells	RPS18	1.14E-54	0.491823	0.819	0.775	3.10E-50
S100A2posKRThigh Basal cells	CSTA	3.20E-53	0.830367	0.356	0.213	8.74E-49
S100A2posKRThigh Basal cells	GAPDH	9.54E-52	0.719077	0.588	0.49	2.60E-47
S100A2posKRThigh Basal cells	RPL12	4.66E-51	0.523875	0.783	0.745	1.27E-46
S100A2posKRThigh Basal cells	JUNB	5.85E-50	0.823017	0.464	0.343	1.59E-45
S100A2posKRThigh Basal cells	ATP1B3	6.62E-50	0.886006	0.386	0.256	1.80E-45
S100A2posKRThigh Basal cells	RPL37	2.42E-46	0.430011	0.867	0.849	6.60E-42
S100A2posKRThigh Basal cells	HLA.C	4.16E-46	0.341391	0.938	0.873	1.14E-41
S100A2posKRThigh Basal cells	IFI27	1.14E-44	0.631087	0.612	0.505	3.11E-40
S100A2posKRThigh Basal cells	RPS29	1.06E-39	0.367275	0.857	0.84	2.90E-35
S100A2posKRThigh Basal cells	S100A10	5.10E-38	0.776454	0.427	0.321	1.39E-33
S100A2posKRThigh Basal cells	MX1	5.91E-38	0.574393	0.561	0.45	1.61E-33
S100A2posKRThigh Basal cells	RPS8	2.45E-37	0.347867	0.903	0.896	6.69E-33
S100A2posKRThigh Basal cells	FABP5	3.85E-37	0.867287	0.28	0.171	1.05E-32
S100A2posKRThigh Basal cells	DST	2.44E-35	0.531109	0.446	0.322	6.65E-31
S100A2posKRThigh Basal cells	RBBP8	7.41E-34	0.795314	0.28	0.176	2.02E-29
S100A2posKRThigh Basal cells	LDHA	1.12E-33	0.812821	0.374	0.277	3.04E-29
S100A2posKRThigh Basal cells	IFI16	1.45E-33	0.582236	0.533	0.444	3.96E-29
S100A2posKRThigh Basal cells	RPL29	1.11E-32	0.497914	0.653	0.616	3.02E-28
S100A2posKRThigh Basal cells	IFI44L	1.34E-32	0.553448	0.549	0.455	3.66E-28
S100A2posKRThigh Basal cells	IFITM2	6.06E-31	0.662487	0.442	0.351	1.65E-26
S100A2posKRThigh Basal cells	RPL36	4.27E-30	0.500819	0.651	0.619	1.16E-25
S100A2posKRThigh Basal cells	S100A8	9.11E-30	0.376359	0.432	0.311	2.49E-25
S100A2posKRThigh Basal cells	RPS28	3.15E-29	0.379084	0.749	0.746	8.59E-25
S100A2posKRThigh Basal cells	S100A9	7.84E-29	0.479282	0.586	0.502	2.14E-24
S100A2posKRThigh Basal cells	FOS	7.13E-28	0.670623	0.452	0.369	1.94E-23
S100A2posKRThigh Basal cells	CLU	1.47E-27	0.819093	0.256	0.166	4.00E-23
S100A2posKRThigh Basal cells	STAT1	7.74E-27	0.636079	0.442	0.361	2.11E-22
S100A2posKRThigh Basal cells	RPL34	1.17E-26	0.312931	0.866	0.869	3.20E-22
S100A2posKRThigh Basal cells	RPL41	1.62E-26	0.31885	0.875	0.877	4.41E-22
S100A2posKRThigh Basal cells	S100A14	2.57E-26	0.737291	0.322	0.235	7.02E-22
S100A2posKRThigh Basal cells	ENO1	7.32E-25	0.69088	0.402	0.331	2.00E-20
S100A2posKRThigh Basal cells	RPL27A	1.03E-24	0.345306	0.775	0.767	2.80E-20
S100A2posKRThigh Basal cells	OAS3	2.41E-24	0.700155	0.313	0.228	6.56E-20
S100A2posKRThigh Basal cells	RPL37A	7.42E-24	0.296647	0.836	0.837	2.02E-19
S100A2posKRThigh Basal cells	SH3BGRL3	3.34E-23	0.506326	0.516	0.457	9.11E-19
S100A2posKRThigh Basal cells	RPL10A	6.65E-23	0.444794	0.623	0.607	1.81E-18
S100A2posKRThigh Basal cells	KRT19	8.79E-22	0.491465	0.574	0.546	2.40E-17
S100A2posKRThigh Basal cells	RSAD2	9.91E-22	0.681335	0.375	0.296	2.70E-17
S100A2posKRThigh Basal cells	LY6E	1.14E-21	0.452586	0.54	0.487	3.11E-17
S100A2posKRThigh Basal cells	HSP90B1	4.73E-21	0.603045	0.433	0.378	1.29E-16
S100A2posKRThigh Basal cells	RPL32	5.01E-21	0.354879	0.756	0.761	1.37E-16
S100A2posKRThigh Basal cells	TXNDC17	5.11E-21	0.724707	0.25	0.176	1.39E-16
S100A2posKRThigh Basal cells	RPLP1	2.64E-20	0.440889	0.607	0.585	7.21E-16
S100A2posKRThigh Basal cells	RPS24	5.34E-20	0.262417	0.84	0.845	1.46E-15
S100A2posKRThigh Basal cells	RPL39	8.08E-20	0.373891	0.694	0.696	2.20E-15
S100A2posKRThigh Basal cells	CTSH	1.23E-19	0.519437	0.457	0.395	3.36E-15
S100A2posKRThigh Basal cells	HLA.DRA	9.15E-19	0.561209	0.403	0.332	2.50E-14
S100A2posKRThigh Basal cells	RPL31	1.28E-17	0.290003	0.782	0.797	3.50E-13
S100A2posKRThigh Basal cells	ITM2B	3.49E-17	0.401745	0.6	0.587	9.52E-13
S100A2posKRThigh Basal cells	TPI1	9.32E-17	0.607407	0.345	0.29	2.54E-12
S100A2posKRThigh Basal cells	RPS15A	1.09E-16	0.364613	0.656	0.647	2.98E-12
S100A2posKRThigh Basal cells	RPS16	1.54E-15	0.327867	0.68	0.691	4.19E-11
S100A2posKRThigh Basal cells	GRN	1.75E-15	0.491766	0.506	0.481	4.79E-11
S100A2posKRThigh Basal cells	SHISA5	2.11E-15	0.638206	0.266	0.208	5.75E-11
S100A2posKRThigh Basal cells	BTG2	4.94E-15	0.66706	0.268	0.209	1.35E-10
S100A2posKRThigh Basal cells	RPL13A	1.52E-14	0.270073	0.775	0.798	4.16E-10
S100A2posKRThigh Basal cells	XAF1	1.93E-14	0.416071	0.483	0.436	5.28E-10
S100A2posKRThigh Basal cells	RPS12	2.83E-14	0.373132	0.609	0.611	7.72E-10
S100A2posKRThigh Basal cells	DDIT4	7.01E-14	0.677799	0.275	0.222	1.91E-09
S100A2posKRThigh Basal cells	RPL30	1.51E-13	0.36179	0.632	0.639	4.12E-09
S100A2posKRThigh Basal cells	CALR	9.08E-13	0.395186	0.55	0.548	2.48E-08
S100A2posKRThigh Basal cells	NAP1L1	4.04E-12	0.47245	0.464	0.452	1.10E-07
S100A2posKRThigh Basal cells	RPS27	5.90E-12	0.293279	0.67	0.688	1.61E-07
S100A2posKRThigh Basal cells	PPIA	6.16E-12	0.293574	0.68	0.704	1.68E-07
S100A2posKRThigh Basal cells	EGR1	6.50E-12	0.453224	0.396	0.356	1.77E-07
S100A2posKRThigh Basal cells	RPS2	6.60E-12	0.392811	0.573	0.58	1.80E-07
S100A2posKRThigh Basal cells	SAMD9	7.63E-12	0.474669	0.342	0.293	2.08E-07
S100A2posKRThigh Basal cells	RPL38	1.04E-11	0.322649	0.64	0.652	2.83E-07
S100A2posKRThigh Basal cells	RPL28	1.34E-11	0.450964	0.428	0.41	3.66E-07
S100A2posKRThigh Basal cells	RAC1	1.57E-11	0.333138	0.584	0.597	4.28E-07
S100A2posKRThigh Basal cells	ARPC2	8.58E-10	0.351931	0.522	0.521	2.34E-05
S100A2posKRThigh Basal cells	PTMS	1.16E-09	0.483277	0.35	0.317	3.17E-05
S100A2posKRThigh Basal cells	EIF2AK2	7.83E-09	0.498931	0.273	0.237	0.000213488
S100A2posKRThigh Basal cells	ITGB1	1.78E-08	0.321706	0.561	0.573	0.000485848
S100A2posKRThigh Basal cells	CST3	7.78E-08	0.493008	0.277	0.245	0.00212121
S100A2posKRThigh Basal cells	NPM1	1.86E-07	0.321303	0.539	0.564	0.00507228
S100A2posKRThigh Basal cells	UQCRH	2.72E-07	0.437444	0.302	0.277	0.00742218
S100A2posKRThigh Basal cells	RPL11	2.77E-07	0.345482	0.47	0.478	0.00755798
S100A2posKRThigh Basal cells	SP100	3.98E-07	0.482001	0.286	0.261	0.0108438
S100A2posKRThigh Basal cells	MMP13	4.89E-07	0.365445	0.268	0.23	0.0133401
S100A2posKRThigh Basal cells	RPL35	1.04E-06	0.432179	0.421	0.431	0.0283401
S100A2posKRThigh Basal cells	RPL13	1.43E-06	0.30913	0.523	0.542	0.0390485
S100A2posKRThigh Basal cells	MX2	1.51E-06	0.3548	0.345	0.321	0.0411251
S100A8/9high Transitional cells	S100A8	0	2.35077	0.752	0.3	0
S100A8/9high Transitional cells	CYP1B1	0	2.06421	0.623	0.196	0
S100A8/9high Transitional cells	MMP7	0	1.93445	0.78	0.306	0
S100A8/9high Transitional cells	S100A9	2.25E-234	1.45731	0.811	0.494	6.15E-230
S100A8/9high Transitional cells	CTSC	1.66E-232	1.16723	0.897	0.626	4.54E-228
S100A8/9high Transitional cells	FYB1	2.79E-202	1.33732	0.639	0.291	7.60E-198
S100A8/9high Transitional cells	DEFB1	5.45E-196	1.5156	0.466	0.17	1.49E-191
S100A8/9high Transitional cells	IFI6	6.79E-164	0.695239	0.998	0.838	1.85E-159
S100A8/9high Transitional cells	SAA1	3.62E-130	0.796953	0.904	0.761	9.88E-126
S100A8/9high Transitional cells	TNFSF10	1.18E-128	0.766569	0.888	0.681	3.21E-124
S100A8/9high Transitional cells	SERPINB4	4.42E-119	1.24418	0.353	0.133	1.21E-114
S100A8/9high Transitional cells	MMP13	5.56E-119	1.00463	0.487	0.222	1.52E-114
S100A8/9high Transitional cells	IFITM3	3.57E-117	0.632417	0.952	0.782	9.74E-113
S100A8/9high Transitional cells	IFIT1	2.57E-114	0.812788	0.734	0.443	7.02E-110
S100A8/9high Transitional cells	SAA2	8.22E-107	0.979608	0.683	0.445	2.24E-102
S100A8/9high Transitional cells	IFIT3	9.98E-98	0.677052	0.818	0.554	2.72E-93
S100A8/9high Transitional cells	MX1	2.97E-94	0.775743	0.701	0.445	8.10E-90
S100A8/9high Transitional cells	PALMD	5.24E-93	1.08174	0.336	0.142	1.43E-88
S100A8/9high Transitional cells	CSTB	6.35E-87	0.575843	0.958	0.847	1.73E-82
S100A8/9high Transitional cells	ISG15	4.98E-82	0.605595	0.819	0.576	1.36E-77
S100A8/9high Transitional cells	HLA.B	7.09E-78	0.479822	0.955	0.83	1.93E-73
S100A8/9high Transitional cells	IFI44L	1.55E-77	0.674078	0.694	0.451	4.23E-73
S100A8/9high Transitional cells	CRABP2	2.27E-77	0.766067	0.653	0.436	6.18E-73
S100A8/9high Transitional cells	HLA.C	1.33E-76	0.459914	0.97	0.872	3.63E-72
S100A8/9high Transitional cells	DSG3	2.76E-74	0.955915	0.341	0.161	7.53E-70
S100A8/9high Transitional cells	XAF1	1.72E-73	0.707823	0.649	0.43	4.70E-69
S100A8/9high Transitional cells	HLA.A	3.47E-71	0.391572	0.995	0.936	9.46E-67
S100A8/9high Transitional cells	SAT1	4.67E-70	0.421032	0.984	0.9	1.27E-65
S100A8/9high Transitional cells	IFIT2	1.71E-68	0.59953	0.677	0.44	4.66E-64
S100A8/9high Transitional cells	CXCL10	9.06E-66	0.920671	0.441	0.238	2.47E-61
S100A8/9high Transitional cells	B2M	5.41E-64	0.311143	0.999	0.984	1.48E-59
S100A8/9high Transitional cells	MARCKS	8.92E-64	0.767707	0.62	0.44	2.43E-59
S100A8/9high Transitional cells	ID1	1.29E-62	0.685382	0.602	0.401	3.53E-58
S100A8/9high Transitional cells	IFIH1	3.14E-52	0.684197	0.487	0.307	8.58E-48
S100A8/9high Transitional cells	MDK	5.68E-52	0.567814	0.761	0.622	1.55E-47
S100A8/9high Transitional cells	IFI27	2.12E-51	0.52842	0.692	0.503	5.78E-47
S100A8/9high Transitional cells	BST2	1.01E-49	0.65349	0.49	0.311	2.75E-45
S100A8/9high Transitional cells	SERPINB3	3.00E-48	0.462929	0.619	0.42	8.18E-44
S100A8/9high Transitional cells	APOD	1.88E-47	0.770122	0.462	0.296	5.14E-43
S100A8/9high Transitional cells	CTSB	9.13E-47	0.342575	0.961	0.906	2.49E-42
S100A8/9high Transitional cells	OAS2	5.60E-45	0.699006	0.395	0.24	1.53E-40
S100A8/9high Transitional cells	IFI16	1.57E-44	0.570283	0.604	0.442	4.29E-40
S100A8/9high Transitional cells	LGALS3BP	2.56E-42	0.420952	0.818	0.681	6.99E-38
S100A8/9high Transitional cells	SERPINB1	6.74E-39	0.64201	0.405	0.259	1.84E-34
S100A8/9high Transitional cells	MX2	8.81E-37	0.565341	0.472	0.317	2.40E-32
S100A8/9high Transitional cells	OAS1	9.62E-36	0.611629	0.387	0.248	2.63E-31
S100A8/9high Transitional cells	FTH1	6.24E-34	0.294887	0.972	0.933	1.70E-29
S100A8/9high Transitional cells	HIF1A	2.59E-33	0.67371	0.282	0.164	7.07E-29
S100A8/9high Transitional cells	STAT1	7.44E-33	0.515894	0.506	0.359	2.03E-28
S100A8/9high Transitional cells	KRT6A	1.38E-32	0.499458	0.342	0.208	3.76E-28
S100A8/9high Transitional cells	PTMA	1.04E-31	0.253876	0.954	0.933	2.83E-27
S100A8/9high Transitional cells	SP110	1.54E-30	0.577113	0.371	0.243	4.21E-26
S100A8/9high Transitional cells	TXNIP	1.73E-30	0.363738	0.827	0.73	4.73E-26
S100A8/9high Transitional cells	RPL37	3.32E-30	0.320984	0.894	0.848	9.05E-26
S100A8/9high Transitional cells	ATP1B3	5.88E-30	0.604194	0.383	0.257	1.60E-25
S100A8/9high Transitional cells	C15orf48	2.03E-29	0.576799	0.4	0.273	5.54E-25
S100A8/9high Transitional cells	RPL34	2.80E-29	0.310995	0.914	0.867	7.64E-25
S100A8/9high Transitional cells	IL1RN	2.95E-29	0.613073	0.257	0.149	8.04E-25
S100A8/9high Transitional cells	IFNGR1	3.19E-29	0.560807	0.434	0.308	8.70E-25
S100A8/9high Transitional cells	SAMD9	5.85E-29	0.538577	0.42	0.29	1.59E-24
S100A8/9high Transitional cells	CLDN1	1.01E-27	0.520784	0.525	0.408	2.75E-23
S100A8/9high Transitional cells	ZFAS1	9.52E-27	0.462013	0.609	0.498	2.60E-22
S100A8/9high Transitional cells	HIST1H2AC	3.40E-26	0.559234	0.259	0.156	9.27E-22
S100A8/9high Transitional cells	C1R	1.54E-25	0.435687	0.323	0.204	4.19E-21
S100A8/9high Transitional cells	CEBPB	5.26E-25	0.495828	0.462	0.345	1.44E-20
S100A8/9high Transitional cells	CXCL11	6.67E-25	0.600445	0.28	0.172	1.82E-20
S100A8/9high Transitional cells	SAMHD1	1.12E-24	0.531721	0.367	0.251	3.05E-20
S100A8/9high Transitional cells	NPC2	3.93E-24	0.451269	0.563	0.449	1.07E-19
S100A8/9high Transitional cells	RPL41	7.17E-24	0.276987	0.913	0.875	1.96E-19
S100A8/9high Transitional cells	HLA.E	1.15E-23	0.37936	0.648	0.535	3.15E-19
S100A8/9high Transitional cells	RPS29	1.30E-23	0.30344	0.879	0.84	3.53E-19
S100A8/9high Transitional cells	NAMPT	1.44E-23	0.5021	0.45	0.34	3.93E-19
S100A8/9high Transitional cells	NT5C3A	1.48E-23	0.526256	0.347	0.236	4.04E-19
S100A8/9high Transitional cells	RPS12	6.73E-23	0.392246	0.693	0.608	1.84E-18
S100A8/9high Transitional cells	EPSTI1	7.01E-23	0.5255	0.28	0.18	1.91E-18
S100A8/9high Transitional cells	RPL13A	7.80E-23	0.303892	0.848	0.795	2.13E-18
S100A8/9high Transitional cells	SEMA4B	1.29E-22	0.530255	0.405	0.294	3.51E-18
S100A8/9high Transitional cells	RPL37A	1.65E-22	0.280709	0.889	0.835	4.49E-18
S100A8/9high Transitional cells	ZFP36L1	4.72E-22	0.312174	0.886	0.843	1.29E-17
S100A8/9high Transitional cells	KRT6B	7.04E-22	0.588925	0.295	0.196	1.92E-17
S100A8/9high Transitional cells	IGFBP4	7.54E-22	0.466797	0.336	0.227	2.06E-17
S100A8/9high Transitional cells	TAP1	1.34E-21	0.398548	0.458	0.341	3.64E-17
S100A8/9high Transitional cells	PTGES	2.11E-21	0.562748	0.269	0.175	5.76E-17
S100A8/9high Transitional cells	FAM83A	3.18E-21	0.527957	0.258	0.164	8.67E-17
S100A8/9high Transitional cells	MFSD1	9.76E-21	0.588365	0.354	0.256	2.66E-16
S100A8/9high Transitional cells	TFAP2A	9.99E-21	0.469738	0.362	0.259	2.73E-16
S100A8/9high Transitional cells	CDH3	2.42E-20	0.383	0.509	0.399	6.61E-16
S100A8/9high Transitional cells	TRIM22	5.01E-20	0.45875	0.45	0.348	1.37E-15
S100A8/9high Transitional cells	LY6E	2.29E-19	0.318975	0.595	0.485	6.25E-15
S100A8/9high Transitional cells	C1S	3.61E-19	0.467342	0.26	0.168	9.85E-15
S100A8/9high Transitional cells	RSAD2	4.59E-19	0.359736	0.405	0.296	1.25E-14
S100A8/9high Transitional cells	IGFBP3	3.17E-18	0.430086	0.556	0.459	8.65E-14
S100A8/9high Transitional cells	IFITM2	1.51E-17	0.405755	0.449	0.351	4.11E-13
S100A8/9high Transitional cells	OAS3	3.24E-17	0.434073	0.32	0.228	8.85E-13
S100A8/9high Transitional cells	CDKN2A	3.28E-17	0.402533	0.45	0.354	8.95E-13
S100A8/9high Transitional cells	HDGF	1.40E-15	0.384582	0.53	0.45	3.81E-11
S100A8/9high Transitional cells	RPL12	2.51E-15	0.291813	0.778	0.746	6.84E-11
S100A8/9high Transitional cells	RPS18	5.53E-15	0.272865	0.809	0.776	1.51E-10
S100A8/9high Transitional cells	LDHA	8.00E-15	0.443814	0.361	0.278	2.18E-10
S100A8/9high Transitional cells	CALD1	5.95E-14	0.282792	0.404	0.307	1.62E-09
S100A8/9high Transitional cells	MMP14	9.32E-14	0.398157	0.307	0.225	2.54E-09
S100A8/9high Transitional cells	EIF2AK2	1.16E-13	0.395229	0.316	0.236	3.16E-09
S100A8/9high Transitional cells	CALR	1.26E-13	0.302043	0.615	0.545	3.44E-09
S100A8/9high Transitional cells	RPL29	1.37E-13	0.288816	0.673	0.615	3.72E-09
S100A8/9high Transitional cells	RPS28	3.08E-13	0.254288	0.788	0.745	8.40E-09
S100A8/9high Transitional cells	PDZK1IP1	5.36E-13	0.30241	0.567	0.488	1.46E-08
S100A8/9high Transitional cells	RAI14	6.31E-13	0.347456	0.402	0.319	1.72E-08
S100A8/9high Transitional cells	ITM2B	1.10E-12	0.301649	0.655	0.585	3.01E-08
S100A8/9high Transitional cells	ADD3	1.66E-12	0.428369	0.342	0.268	4.54E-08
S100A8/9high Transitional cells	LGALS9	1.68E-12	0.372531	0.343	0.267	4.58E-08
S100A8/9high Transitional cells	FOXC1	2.71E-12	0.426537	0.282	0.21	7.39E-08
S100A8/9high Transitional cells	SPINT1	3.58E-12	0.270997	0.582	0.506	9.77E-08
S100A8/9high Transitional cells	RPL38	3.49E-11	0.255237	0.705	0.649	9.52E-07
S100A8/9high Transitional cells	NCL	3.52E-11	0.344966	0.388	0.315	9.61E-07
S100A8/9high Transitional cells	MARCKSL1	3.61E-11	0.359693	0.39	0.316	9.86E-07
S100A8/9high Transitional cells	RPS25	9.48E-11	0.256268	0.623	0.571	2.59E-06
S100A8/9high Transitional cells	ZC3H12A	4.12E-10	0.294361	0.352	0.283	1.12E-05
S100A8/9high Transitional cells	CCND1	4.20E-10	0.385258	0.357	0.291	1.14E-05
S100A8/9high Transitional cells	BTG1	1.10E-09	0.403326	0.296	0.236	3.00E-05
S100A8/9high Transitional cells	PARP9	1.16E-09	0.35784	0.293	0.229	3.17E-05
S100A8/9high Transitional cells	H1F0	3.47E-09	0.278324	0.387	0.317	9.48E-05
S100A8/9high Transitional cells	APOL1	5.42E-09	0.297911	0.295	0.229	0.000147841
S100A8/9high Transitional cells	FBXO32	7.91E-09	0.270166	0.29	0.225	0.000215686
S100A8/9high Transitional cells	SPATS2L	1.07E-08	0.257735	0.506	0.444	0.000293128
S100A8/9high Transitional cells	SHISA5	1.19E-08	0.35092	0.264	0.208	0.000324749
S100A8/9high Transitional cells	UBE2L6	1.71E-08	0.30951	0.285	0.225	0.00046638
S100A8/9high Transitional cells	DSP	2.23E-08	0.291049	0.437	0.377	0.000606898
S100A8/9high Transitional cells	PI3	2.27E-08	0.263473	0.55	0.485	0.000619607
S100A8/9high Transitional cells	IFI44	3.14E-08	0.296116	0.259	0.202	0.00085645
S100A8/9high Transitional cells	MAST4	4.73E-08	0.336027	0.257	0.202	0.00129054
S100A8/9high Transitional cells	SOD2	7.83E-08	0.291299	0.421	0.366	0.00213637
S100A8/9high Transitional cells	PPA1	9.64E-08	0.347718	0.314	0.261	0.00262818
S100A8/9high Transitional cells	SCARB2	1.25E-07	0.312247	0.343	0.288	0.00341
S100A8/9high Transitional cells	SP100	2.99E-07	0.271858	0.316	0.26	0.00816747
S100A8/9high Transitional cells	RPL11	3.08E-07	0.25525	0.523	0.476	0.00840494
S100A8/9high Transitional cells	TMEM45A	5.04E-07	0.27417	0.342	0.286	0.0137542
S100A8/9high Transitional cells	PLD3	6.23E-07	0.283298	0.343	0.293	0.0169893
S100A8/9high Transitional cells	PRPF40A	1.06E-06	0.266435	0.292	0.241	0.0288766
S100A8/9high Transitional cells	RPS9	1.57E-06	0.280515	0.316	0.268	0.0427659
S100A8/9high Transitional cells	TOMM7	1.71E-06	0.275546	0.408	0.363	0.0465256
SARS-CoV-2pos cells	ENSSAST00005000013.1	0	6.49176	0.997	0.318	0
SARS-CoV-2pos cells	ENSSAST00005000005.1	0	6.46776	0.986	0.231	0
SARS-CoV-2pos cells	ENSSAST00005000009.1	0	3.87051	0.613	0.02	0
SARS-CoV-2pos cells	AL928921.2	0	3.79341	0.581	0.015	0
SARS-CoV-2pos cells	ENSSAST00005000004.1	0	3.75283	0.621	0.019	0
SARS-CoV-2pos cells	ENSSAST00005000007.1	0	2.92262	0.44	0.007	0
SARS-CoV-2pos cells	ENSSAST00005000008.1	0	2.86093	0.387	0.007	0
SARS-CoV-2pos cells	ENSSAST00005000002.1	0	2.61761	0.369	0.011	0
SARS-CoV-2pos cells	ENSSAST00005000012.1	0	2.29819	0.321	0.004	0
SARS-CoV-2pos cells	ATF3	3.01E-141	1.93676	0.268	0.054	8.21E-137
SARS-CoV-2pos cells	JUN	3.87E-122	1.96017	0.674	0.354	1.06E-117
SARS-CoV-2pos cells	PPP1R15A	1.71E-50	1.55567	0.379	0.182	4.65E-46
SARS-CoV-2pos cells	EGR1	1.47E-41	1.13417	0.544	0.354	4.02E-37
SARS-CoV-2pos cells	NFKBIA	2.11E-39	1.15505	0.398	0.219	5.76E-35
SARS-CoV-2pos cells	MALAT1	3.82E-36	0.755368	0.952	0.901	1.04E-31
SARS-CoV-2pos cells	GPBP1	5.44E-32	1.00666	0.293	0.146	1.48E-27
SARS-CoV-2pos cells	DNAJB1	2.93E-29	1.11753	0.274	0.139	7.99E-25
SARS-CoV-2pos cells	HSP90AA1	7.50E-27	1.096	0.75	0.687	2.05E-22
SARS-CoV-2pos cells	HES1	1.71E-26	1.05076	0.439	0.29	4.67E-22
SARS-CoV-2pos cells	NFKBIZ	6.73E-24	0.768999	0.367	0.221	1.84E-19
SARS-CoV-2pos cells	HSPA1A	8.37E-24	1.12859	0.287	0.16	2.28E-19
SARS-CoV-2pos cells	KLF6	8.71E-23	0.907825	0.46	0.323	2.38E-18
SARS-CoV-2pos cells	HSPH1	1.04E-21	0.994855	0.312	0.187	2.85E-17
SARS-CoV-2pos cells	HSPD1	6.05E-20	0.893242	0.32	0.198	1.65E-15
SARS-CoV-2pos cells	FOS	6.01E-16	0.660975	0.483	0.37	1.64E-11
SARS-CoV-2pos cells	SQSTM1	7.02E-14	0.712097	0.412	0.313	1.92E-09
SARS-CoV-2pos cells	HSPA8	1.58E-12	0.82993	0.513	0.433	4.30E-08
SARS-CoV-2pos cells	DUSP1	4.81E-10	0.619728	0.264	0.184	1.31E-05
SARS-CoV-2pos cells	DNAJA1	2.43E-09	0.592915	0.349	0.265	6.64E-05
SARS-CoV-2pos cells	VMP1	6.21E-09	0.566528	0.55	0.485	0.000169518
SARS-CoV-2pos cells	ZFP36	1.84E-08	0.696304	0.311	0.238	0.000501275
SARS-CoV-2pos cells	NEAT1	9.34E-07	0.456169	0.564	0.509	0.0254875
SERPINE1posMMP9pos Basal cells	G0S2	0	3.98779	0.688	0.056	0
SERPINE1posMMP9pos Basal cells	LAMA3	0	3.76166	0.765	0.095	0
SERPINE1posMMP9pos Basal cells	SERPINE1	0	3.25591	0.535	0.033	0
SERPINE1posMMP9pos Basal cells	MMP9	0	3.06121	0.354	0.004	0
SERPINE1posMMP9pos Basal cells	LAMC2	5.93E-221	4.03641	0.985	0.308	1.62E-216
SERPINE1posMMP9pos Basal cells	FERMT1	3.27E-209	2.52882	0.508	0.059	8.91E-205
SERPINE1posMMP9pos Basal cells	INHBA	7.67E-180	2.56553	0.481	0.061	2.09E-175
SERPINE1posMMP9pos Basal cells	PDPN	8.05E-177	2.34197	0.45	0.054	2.20E-172
SERPINE1posMMP9pos Basal cells	SERPINE2	8.32E-176	1.90046	0.277	0.02	2.27E-171
SERPINE1posMMP9pos Basal cells	LAMB3	6.48E-143	2.73284	0.812	0.246	1.77E-138
SERPINE1posMMP9pos Basal cells	KRT14	6.71E-135	2.35335	0.388	0.05	1.83E-130
SERPINE1posMMP9pos Basal cells	IL1A	1.04E-134	2.49891	0.435	0.065	2.84E-130
SERPINE1posMMP9pos Basal cells	BMP2	1.30E-131	2.02997	0.292	0.03	3.54E-127
SERPINE1posMMP9pos Basal cells	KRT6A	2.44E-127	2.53396	0.754	0.209	6.66E-123
SERPINE1posMMP9pos Basal cells	GJB2	1.17E-106	1.99534	0.315	0.042	3.19E-102
SERPINE1posMMP9pos Basal cells	PTHLH	1.04E-91	1.89389	0.281	0.038	2.84E-87
SERPINE1posMMP9pos Basal cells	SFN	5.61E-90	1.82066	0.877	0.43	1.53E-85
SERPINE1posMMP9pos Basal cells	AREG	2.46E-78	2.02609	0.312	0.053	6.70E-74
SERPINE1posMMP9pos Basal cells	MT2A	2.92E-71	2.28463	0.819	0.462	7.95E-67
SERPINE1posMMP9pos Basal cells	PLAUR	4.69E-71	1.8509	0.369	0.078	1.28E-66
SERPINE1posMMP9pos Basal cells	TIMP3	1.20E-70	1.80334	0.315	0.058	3.26E-66
SERPINE1posMMP9pos Basal cells	IL1RN	2.27E-70	1.9444	0.515	0.15	6.20E-66
SERPINE1posMMP9pos Basal cells	FN1	1.12E-66	1.98313	0.704	0.293	3.06E-62
SERPINE1posMMP9pos Basal cells	TGFBI	4.06E-64	1.72633	0.365	0.083	1.11E-59
SERPINE1posMMP9pos Basal cells	HBEGF	5.92E-64	1.61415	0.277	0.05	1.61E-59
SERPINE1posMMP9pos Basal cells	F3	4.23E-62	1.80105	0.712	0.33	1.15E-57
SERPINE1posMMP9pos Basal cells	S100A2	2.34E-48	1.47229	0.792	0.447	6.39E-44
SERPINE1posMMP9pos Basal cells	CD44	1.74E-43	1.48032	0.485	0.185	4.76E-39
SERPINE1posMMP9pos Basal cells	CAVIN1	1.48E-42	1.42718	0.427	0.141	4.03E-38
SERPINE1posMMP9pos Basal cells	ITGB1	2.70E-41	1.15049	0.846	0.571	7.37E-37
SERPINE1posMMP9pos Basal cells	TINAGL1	2.84E-40	1.37163	0.546	0.234	7.74E-36
SERPINE1posMMP9pos Basal cells	ACTB	3.73E-40	0.849905	0.988	0.934	1.02E-35
SERPINE1posMMP9pos Basal cells	CAV1	2.19E-39	1.39763	0.358	0.11	5.97E-35
SERPINE1posMMP9pos Basal cells	ACTN1	5.35E-39	1.24761	0.65	0.325	1.46E-34
SERPINE1posMMP9pos Basal cells	PMEPA1	5.40E-39	1.3886	0.523	0.217	1.47E-34
SERPINE1posMMP9pos Basal cells	TAGLN	1.79E-38	1.66056	0.488	0.195	4.87E-34
SERPINE1posMMP9pos Basal cells	COL17A1	3.85E-38	1.43251	0.435	0.158	1.05E-33
SERPINE1posMMP9pos Basal cells	CDH3	8.24E-38	1.30269	0.708	0.401	2.25E-33
SERPINE1posMMP9pos Basal cells	ITGB4	6.27E-37	1.36778	0.392	0.137	1.71E-32
SERPINE1posMMP9pos Basal cells	KRT17	3.86E-36	1.13055	0.831	0.558	1.05E-31
SERPINE1posMMP9pos Basal cells	CXCL10	4.12E-36	2.10298	0.531	0.244	1.12E-31
SERPINE1posMMP9pos Basal cells	PHLDA1	4.49E-36	1.43549	0.331	0.103	1.23E-31
SERPINE1posMMP9pos Basal cells	RAC2	2.10E-35	1.39933	0.269	0.073	5.72E-31
SERPINE1posMMP9pos Basal cells	PFN1	1.42E-33	0.912973	0.888	0.737	3.88E-29
SERPINE1posMMP9pos Basal cells	VIM	3.17E-32	1.18711	0.619	0.316	8.64E-28
SERPINE1posMMP9pos Basal cells	ITGA2	2.22E-31	1.28198	0.4	0.154	6.06E-27
SERPINE1posMMP9pos Basal cells	VEGFA	1.57E-30	1.41866	0.3	0.098	4.28E-26
SERPINE1posMMP9pos Basal cells	KRT6B	1.69E-30	1.66234	0.458	0.198	4.62E-26
SERPINE1posMMP9pos Basal cells	TPM1	1.72E-30	1.01605	0.823	0.591	4.69E-26
SERPINE1posMMP9pos Basal cells	PLAU	1.89E-30	1.19014	0.596	0.315	5.16E-26
SERPINE1posMMP9pos Basal cells	CXCL11	3.13E-30	1.74162	0.419	0.174	8.55E-26
SERPINE1posMMP9pos Basal cells	AMIGO2	1.74E-28	1.12078	0.285	0.09	4.74E-24
SERPINE1posMMP9pos Basal cells	ITGA6	5.05E-28	1.19008	0.254	0.075	1.38E-23
SERPINE1posMMP9pos Basal cells	MSN	7.63E-28	1.19446	0.258	0.079	2.08E-23
SERPINE1posMMP9pos Basal cells	SH3BGRL3	2.38E-27	0.978191	0.708	0.458	6.48E-23
SERPINE1posMMP9pos Basal cells	ACTG1	2.97E-27	0.671041	0.977	0.914	8.10E-23
SERPINE1posMMP9pos Basal cells	ANXA2	9.65E-27	0.657194	0.954	0.915	2.63E-22
SERPINE1posMMP9pos Basal cells	PTGS2	1.36E-26	1.2683	0.442	0.201	3.71E-22
SERPINE1posMMP9pos Basal cells	MMP14	4.59E-26	1.13652	0.481	0.226	1.25E-21
SERPINE1posMMP9pos Basal cells	SERPINA1	1.54E-25	1.50448	0.315	0.117	4.21E-21
SERPINE1posMMP9pos Basal cells	C15orf48	1.70E-25	1.16396	0.523	0.276	4.64E-21
SERPINE1posMMP9pos Basal cells	ITGA3	2.72E-25	1.15351	0.342	0.134	7.42E-21
SERPINE1posMMP9pos Basal cells	TFPI2	9.78E-25	1.46003	0.277	0.097	2.67E-20
SERPINE1posMMP9pos Basal cells	S100A10	1.87E-24	1.11785	0.569	0.324	5.09E-20
SERPINE1posMMP9pos Basal cells	MMP2	9.26E-24	1.04459	0.262	0.088	2.53E-19
SERPINE1posMMP9pos Basal cells	COL1A1	7.19E-23	1.32355	0.446	0.225	1.96E-18
SERPINE1posMMP9pos Basal cells	CDCP1	9.08E-23	1.09297	0.265	0.095	2.48E-18
SERPINE1posMMP9pos Basal cells	IGFBP7	9.43E-23	0.683396	0.792	0.516	2.57E-18
SERPINE1posMMP9pos Basal cells	IFI6	1.17E-22	0.77259	0.896	0.844	3.20E-18
SERPINE1posMMP9pos Basal cells	SERPINB5	8.18E-22	1.12154	0.354	0.152	2.23E-17
SERPINE1posMMP9pos Basal cells	DSG3	3.67E-21	1.07458	0.369	0.166	1.00E-16
SERPINE1posMMP9pos Basal cells	SLC7A5	1.23E-20	1.24204	0.277	0.107	3.36E-16
SERPINE1posMMP9pos Basal cells	TAGLN2	2.10E-20	0.928047	0.569	0.34	5.73E-16
SERPINE1posMMP9pos Basal cells	PLP2	1.10E-19	1.02102	0.412	0.205	3.00E-15
SERPINE1posMMP9pos Basal cells	SLC38A2	1.96E-19	0.98995	0.55	0.338	5.34E-15
SERPINE1posMMP9pos Basal cells	TNFRSF12A	2.17E-19	1.07415	0.408	0.208	5.93E-15
SERPINE1posMMP9pos Basal cells	TMEM173	7.91E-19	1.25608	0.254	0.098	2.16E-14
SERPINE1posMMP9pos Basal cells	B4GALT1	1.72E-18	1.02907	0.477	0.275	4.70E-14
SERPINE1posMMP9pos Basal cells	LGALS1	2.59E-18	1.17646	0.331	0.15	7.05E-14
SERPINE1posMMP9pos Basal cells	S100A11	4.32E-18	0.465706	0.958	0.92	1.18E-13
SERPINE1posMMP9pos Basal cells	BTG1	1.24E-16	0.991345	0.427	0.237	3.38E-12
SERPINE1posMMP9pos Basal cells	HLA.B	1.56E-16	0.639366	0.881	0.834	4.25E-12
SERPINE1posMMP9pos Basal cells	MAP1LC3B	3.29E-16	0.97298	0.369	0.19	8.97E-12
SERPINE1posMMP9pos Basal cells	HMGA1	3.68E-16	0.976496	0.358	0.181	1.00E-11
SERPINE1posMMP9pos Basal cells	TMSB4X	3.04E-15	0.368054	0.988	0.977	8.30E-11
SERPINE1posMMP9pos Basal cells	IRF6	4.23E-15	0.999817	0.308	0.146	1.15E-10
SERPINE1posMMP9pos Basal cells	CALM1	5.69E-15	0.674303	0.665	0.501	1.55E-10
SERPINE1posMMP9pos Basal cells	GSTO1	6.06E-15	0.896114	0.304	0.144	1.65E-10
SERPINE1posMMP9pos Basal cells	RSAD2	7.08E-15	1.28288	0.473	0.298	1.93E-10
SERPINE1posMMP9pos Basal cells	JAG1	8.87E-15	0.988418	0.354	0.184	2.42E-10
SERPINE1posMMP9pos Basal cells	CALD1	9.75E-15	0.86961	0.5	0.309	2.66E-10
SERPINE1posMMP9pos Basal cells	SAMD9	1.70E-14	0.954141	0.473	0.294	4.63E-10
SERPINE1posMMP9pos Basal cells	PRNP	1.86E-14	0.973205	0.288	0.135	5.07E-10
SERPINE1posMMP9pos Basal cells	DDIT4	2.09E-14	0.930905	0.396	0.223	5.70E-10
SERPINE1posMMP9pos Basal cells	ISG15	2.27E-14	0.823215	0.742	0.584	6.20E-10
SERPINE1posMMP9pos Basal cells	TPM3	4.00E-14	0.853816	0.523	0.348	1.09E-09
SERPINE1posMMP9pos Basal cells	HLA.C	4.01E-14	0.618626	0.904	0.876	1.09E-09
SERPINE1posMMP9pos Basal cells	TMSB10	1.32E-13	0.607339	0.788	0.67	3.60E-09
SERPINE1posMMP9pos Basal cells	TAP1	1.36E-13	0.903436	0.523	0.344	3.72E-09
SERPINE1posMMP9pos Basal cells	TPM4	1.58E-13	0.710636	0.735	0.607	4.30E-09
SERPINE1posMMP9pos Basal cells	MMP13	1.85E-13	1.06629	0.396	0.23	5.05E-09
SERPINE1posMMP9pos Basal cells	DUSP6	3.02E-13	0.897521	0.323	0.165	8.23E-09
SERPINE1posMMP9pos Basal cells	ZYX	4.38E-13	0.888879	0.377	0.212	1.20E-08
SERPINE1posMMP9pos Basal cells	CAV2	6.95E-13	0.878487	0.331	0.178	1.90E-08
SERPINE1posMMP9pos Basal cells	CFL1	3.61E-12	0.499332	0.869	0.778	9.86E-08
SERPINE1posMMP9pos Basal cells	S100A14	4.54E-12	0.772012	0.4	0.238	1.24E-07
SERPINE1posMMP9pos Basal cells	OCIAD2	4.72E-12	0.81565	0.258	0.123	1.29E-07
SERPINE1posMMP9pos Basal cells	THBS1	5.06E-12	0.987756	0.296	0.153	1.38E-07
SERPINE1posMMP9pos Basal cells	S100A16	6.68E-12	0.768305	0.427	0.261	1.82E-07
SERPINE1posMMP9pos Basal cells	CSRP1	7.04E-12	0.881965	0.312	0.17	1.92E-07
SERPINE1posMMP9pos Basal cells	FLNA	1.03E-11	0.839816	0.265	0.132	2.81E-07
SERPINE1posMMP9pos Basal cells	DSP	1.10E-11	0.660185	0.542	0.378	3.00E-07
SERPINE1posMMP9pos Basal cells	RTN4	1.35E-11	0.644212	0.546	0.384	3.67E-07
SERPINE1posMMP9pos Basal cells	CAP1	4.40E-11	0.801308	0.477	0.325	1.20E-06
SERPINE1posMMP9pos Basal cells	RALA	4.73E-11	0.77636	0.25	0.123	1.29E-06
SERPINE1posMMP9pos Basal cells	CITED4	4.76E-11	0.924807	0.281	0.148	1.30E-06
SERPINE1posMMP9pos Basal cells	SLC25A37	8.10E-11	0.835497	0.362	0.213	2.21E-06
SERPINE1posMMP9pos Basal cells	RBP1	8.19E-11	0.760864	0.285	0.148	2.23E-06
SERPINE1posMMP9pos Basal cells	ITGB6	1.18E-10	0.747797	0.427	0.267	3.21E-06
SERPINE1posMMP9pos Basal cells	RBCK1	1.67E-10	0.902021	0.277	0.15	4.54E-06
SERPINE1posMMP9pos Basal cells	SEMA4B	2.91E-10	0.823611	0.442	0.297	7.95E-06
SERPINE1posMMP9pos Basal cells	GADD45A	3.51E-10	0.771668	0.462	0.315	9.57E-06
SERPINE1posMMP9pos Basal cells	CLIC4	3.58E-10	0.82575	0.308	0.173	9.76E-06
SERPINE1posMMP9pos Basal cells	NET1	4.21E-10	0.8806	0.281	0.153	1.15E-05
SERPINE1posMMP9pos Basal cells	DST	8.88E-10	0.60156	0.492	0.326	2.42E-05
SERPINE1posMMP9pos Basal cells	C19orf66	1.07E-09	0.721513	0.315	0.177	2.92E-05
SERPINE1posMMP9pos Basal cells	PXN	1.08E-09	0.685238	0.265	0.139	2.94E-05
SERPINE1posMMP9pos Basal cells	H1F0	1.20E-09	0.84834	0.458	0.318	3.28E-05
SERPINE1posMMP9pos Basal cells	CKAP4	1.50E-09	0.799959	0.35	0.213	4.10E-05
SERPINE1posMMP9pos Basal cells	ARPC2	1.93E-09	0.555821	0.638	0.52	5.27E-05
SERPINE1posMMP9pos Basal cells	GAPDH	2.28E-09	0.521907	0.619	0.493	6.21E-05
SERPINE1posMMP9pos Basal cells	KLF6	3.51E-09	0.76595	0.465	0.325	9.56E-05
SERPINE1posMMP9pos Basal cells	SKIL	6.36E-09	0.754744	0.292	0.169	0.000173534
SERPINE1posMMP9pos Basal cells	GNAI2	7.78E-09	0.770044	0.369	0.238	0.000212243
SERPINE1posMMP9pos Basal cells	PTMS	9.23E-09	0.736324	0.45	0.318	0.000251625
SERPINE1posMMP9pos Basal cells	YWHAZ	1.23E-08	0.481646	0.681	0.607	0.000335752
SERPINE1posMMP9pos Basal cells	IL32	2.27E-08	0.655941	0.45	0.311	0.000617968
SERPINE1posMMP9pos Basal cells	ANXA5	3.48E-08	0.609956	0.419	0.286	0.000948707
SERPINE1posMMP9pos Basal cells	LIMA1	4.60E-08	0.546166	0.45	0.311	0.00125495
SERPINE1posMMP9pos Basal cells	B2M	5.43E-08	0.308687	0.981	0.984	0.00148051
SERPINE1posMMP9pos Basal cells	TNC	7.85E-08	0.678466	0.258	0.146	0.00214139
SERPINE1posMMP9pos Basal cells	AGRN	1.11E-07	0.649108	0.488	0.373	0.00302152
SERPINE1posMMP9pos Basal cells	HLA.A	1.16E-07	0.342573	0.946	0.938	0.00315116
SERPINE1posMMP9pos Basal cells	JUP	1.24E-07	0.55411	0.535	0.414	0.00338602
SERPINE1posMMP9pos Basal cells	CMIP	2.60E-07	0.619259	0.323	0.206	0.0070865
SERPINE1posMMP9pos Basal cells	RNF19B	3.91E-07	0.703156	0.25	0.148	0.0106516
SERPINE1posMMP9pos Basal cells	SLC38A1	4.01E-07	0.643653	0.269	0.158	0.0109251
SERPINE1posMMP9pos Basal cells	CLDN1	4.84E-07	0.619895	0.531	0.411	0.0132055
SERPINE1posMMP9pos Basal cells	IER3	6.25E-07	0.835092	0.35	0.248	0.0170434
SERPINE1posMMP9pos Basal cells	TPT1	7.10E-07	0.278083	0.965	0.977	0.0193642
SERPINE1posMMP9pos Basal cells	TFAP2A	9.21E-07	0.633825	0.377	0.261	0.0251279
SERPINE1posMMP9pos Basal cells	RND3	1.03E-06	0.712186	0.4	0.291	0.0280526
SERPINE1posMMP9pos Basal cells	CDKN1A	1.08E-06	0.460135	0.646	0.554	0.0294157
SERPINE1posMMP9pos Basal cells	KRT5	1.33E-06	0.381877	0.615	0.465	0.0363266
FOXJ1posTPPP3pos Deuterosomal cells	CDC20B	0	4.82738	0.955	0.006	0
FOXJ1posTPPP3pos Deuterosomal cells	CCNO	0	2.74221	0.566	0.02	0
FOXJ1posTPPP3pos Deuterosomal cells	CDK1	0	1.83584	0.312	0.005	0
FOXJ1posTPPP3pos Deuterosomal cells	FOXJ1	2.41E-301	2.07628	0.425	0.024	6.57E-297
FOXJ1posTPPP3pos Deuterosomal cells	ZMYND10	1.30E-249	2.06086	0.403	0.026	3.54E-245
FOXJ1posTPPP3pos Deuterosomal cells	HES6	1.39E-236	1.64043	0.294	0.015	3.80E-232
FOXJ1posTPPP3pos Deuterosomal cells	KIF9	2.58E-155	1.85082	0.389	0.038	7.04E-151
FOXJ1posTPPP3pos Deuterosomal cells	MNS1	1.81E-133	1.4911	0.267	0.021	4.93E-129
FOXJ1posTPPP3pos Deuterosomal cells	DNAH12	1.46E-132	1.69233	0.317	0.03	3.99E-128
FOXJ1posTPPP3pos Deuterosomal cells	PSIP1	8.69E-128	1.64529	0.308	0.029	2.37E-123
FOXJ1posTPPP3pos Deuterosomal cells	TPPP3	1.18E-123	2.11841	0.529	0.084	3.22E-119
FOXJ1posTPPP3pos Deuterosomal cells	NUCB2	1.95E-121	2.06196	0.561	0.096	5.31E-117
FOXJ1posTPPP3pos Deuterosomal cells	PIFO	4.42E-112	1.63793	0.425	0.059	1.20E-107
FOXJ1posTPPP3pos Deuterosomal cells	C11orf88	9.11E-108	1.54581	0.308	0.033	2.48E-103
FOXJ1posTPPP3pos Deuterosomal cells	CCDC74A	1.04E-105	1.49763	0.258	0.024	2.82E-101
FOXJ1posTPPP3pos Deuterosomal cells	TUBA1B	1.95E-101	1.97368	0.652	0.154	5.33E-97
FOXJ1posTPPP3pos Deuterosomal cells	CKS2	9.22E-92	1.67894	0.376	0.057	2.52E-87
FOXJ1posTPPP3pos Deuterosomal cells	PSENEN	1.17E-86	2.06251	0.633	0.17	3.19E-82
FOXJ1posTPPP3pos Deuterosomal cells	LRRIQ1	2.68E-82	1.61921	0.271	0.034	7.30E-78
FOXJ1posTPPP3pos Deuterosomal cells	RSPH1	8.67E-76	1.57942	0.303	0.044	2.37E-71
FOXJ1posTPPP3pos Deuterosomal cells	AC007906.2	2.46E-75	1.51005	0.353	0.058	6.72E-71
FOXJ1posTPPP3pos Deuterosomal cells	CCDC34	2.71E-61	1.31115	0.262	0.04	7.40E-57
FOXJ1posTPPP3pos Deuterosomal cells	CALM3	2.25E-53	1.42586	0.398	0.095	6.14E-49
FOXJ1posTPPP3pos Deuterosomal cells	SMC4	6.75E-52	1.25788	0.271	0.048	1.84E-47
FOXJ1posTPPP3pos Deuterosomal cells	TUBB4B	9.60E-51	1.60589	0.403	0.101	2.62E-46
FOXJ1posTPPP3pos Deuterosomal cells	BTG3	1.72E-50	1.34913	0.502	0.145	4.70E-46
FOXJ1posTPPP3pos Deuterosomal cells	PCM1	6.06E-50	1.65768	0.389	0.097	1.65E-45
FOXJ1posTPPP3pos Deuterosomal cells	UCP2	6.99E-50	1.39006	0.688	0.274	1.91E-45
FOXJ1posTPPP3pos Deuterosomal cells	PTMA	2.75E-49	0.99597	0.977	0.933	7.49E-45
FOXJ1posTPPP3pos Deuterosomal cells	BSPRY	4.50E-47	1.2117	0.312	0.067	1.23E-42
FOXJ1posTPPP3pos Deuterosomal cells	BPIFB1	2.62E-46	1.31356	0.792	0.386	7.14E-42
FOXJ1posTPPP3pos Deuterosomal cells	CAPS	1.38E-44	1.16518	0.367	0.089	3.78E-40
FOXJ1posTPPP3pos Deuterosomal cells	PTGES3	7.46E-44	1.49572	0.543	0.188	2.04E-39
FOXJ1posTPPP3pos Deuterosomal cells	DNAJA4	1.38E-42	1.41816	0.308	0.071	3.75E-38
FOXJ1posTPPP3pos Deuterosomal cells	H2AFZ	1.36E-40	1.21087	0.652	0.277	3.72E-36
FOXJ1posTPPP3pos Deuterosomal cells	YWHAH	1.43E-39	1.3382	0.38	0.108	3.89E-35
FOXJ1posTPPP3pos Deuterosomal cells	HSP90AA1	4.15E-36	1.44003	0.896	0.687	1.13E-31
FOXJ1posTPPP3pos Deuterosomal cells	LYZ	2.93E-32	1.19426	0.276	0.07	7.98E-28
FOXJ1posTPPP3pos Deuterosomal cells	HSPH1	2.22E-30	1.35234	0.475	0.188	6.04E-26
FOXJ1posTPPP3pos Deuterosomal cells	CDK2AP2	1.44E-27	1.30126	0.308	0.095	3.93E-23
FOXJ1posTPPP3pos Deuterosomal cells	ISYNA1	1.54E-27	1.11529	0.276	0.078	4.21E-23
FOXJ1posTPPP3pos Deuterosomal cells	NAP1L1	1.85E-27	0.9533	0.76	0.451	5.05E-23
FOXJ1posTPPP3pos Deuterosomal cells	VDAC3	1.52E-24	0.992227	0.326	0.108	4.13E-20
FOXJ1posTPPP3pos Deuterosomal cells	CETN2	2.49E-24	1.07316	0.258	0.076	6.80E-20
FOXJ1posTPPP3pos Deuterosomal cells	H2AFV	1.33E-23	0.98912	0.353	0.126	3.64E-19
FOXJ1posTPPP3pos Deuterosomal cells	MT.ND3	5.11E-22	0.396003	1	0.998	1.39E-17
FOXJ1posTPPP3pos Deuterosomal cells	CHST9	1.63E-20	0.945557	0.33	0.122	4.45E-16
FOXJ1posTPPP3pos Deuterosomal cells	SCGB3A1	3.69E-20	0.805639	0.575	0.293	1.01E-15
FOXJ1posTPPP3pos Deuterosomal cells	ALDH1A1	2.26E-19	0.969757	0.371	0.151	6.15E-15
FOXJ1posTPPP3pos Deuterosomal cells	CHCHD2	3.96E-19	0.886641	0.525	0.265	1.08E-14
FOXJ1posTPPP3pos Deuterosomal cells	CCT2	6.21E-19	0.83437	0.357	0.143	1.69E-14
FOXJ1posTPPP3pos Deuterosomal cells	MUC1	6.33E-19	0.899516	0.335	0.131	1.73E-14
FOXJ1posTPPP3pos Deuterosomal cells	TAGLN2	6.08E-17	0.822155	0.584	0.34	1.66E-12
FOXJ1posTPPP3pos Deuterosomal cells	TM7SF3	1.19E-16	0.788654	0.466	0.229	3.24E-12
FOXJ1posTPPP3pos Deuterosomal cells	YWHAE	4.46E-16	0.743402	0.76	0.579	1.22E-11
FOXJ1posTPPP3pos Deuterosomal cells	PLEKHS1	5.44E-16	0.737877	0.299	0.116	1.48E-11
FOXJ1posTPPP3pos Deuterosomal cells	HMGN2	1.02E-15	0.729174	0.516	0.267	2.77E-11
FOXJ1posTPPP3pos Deuterosomal cells	TSPAN1	1.12E-15	0.735616	0.475	0.241	3.04E-11
FOXJ1posTPPP3pos Deuterosomal cells	ILF2	1.44E-15	0.864672	0.253	0.095	3.94E-11
FOXJ1posTPPP3pos Deuterosomal cells	MSMB	1.81E-15	1.03964	0.462	0.244	4.95E-11
FOXJ1posTPPP3pos Deuterosomal cells	CALM1	1.17E-14	0.809876	0.719	0.501	3.19E-10
FOXJ1posTPPP3pos Deuterosomal cells	EIF2S2	1.51E-14	0.856047	0.611	0.382	4.13E-10
FOXJ1posTPPP3pos Deuterosomal cells	AP2B1	2.57E-14	0.717092	0.339	0.151	7.00E-10
FOXJ1posTPPP3pos Deuterosomal cells	TXN	2.58E-14	0.696201	0.656	0.426	7.03E-10
FOXJ1posTPPP3pos Deuterosomal cells	HSPA8	2.74E-14	0.71422	0.692	0.433	7.49E-10
FOXJ1posTPPP3pos Deuterosomal cells	SRSF7	4.05E-14	0.766173	0.299	0.127	1.11E-09
FOXJ1posTPPP3pos Deuterosomal cells	WBP11	6.69E-14	0.763187	0.267	0.108	1.82E-09
FOXJ1posTPPP3pos Deuterosomal cells	H2AFY	1.00E-13	0.654785	0.597	0.356	2.74E-09
FOXJ1posTPPP3pos Deuterosomal cells	DYNLL1	3.39E-13	0.742332	0.57	0.339	9.26E-09
FOXJ1posTPPP3pos Deuterosomal cells	H3F3A	6.48E-13	0.516707	0.882	0.705	1.77E-08
FOXJ1posTPPP3pos Deuterosomal cells	MT.ND2	9.70E-13	0.265243	1	1	2.65E-08
FOXJ1posTPPP3pos Deuterosomal cells	RBM47	1.64E-12	0.654191	0.339	0.159	4.49E-08
FOXJ1posTPPP3pos Deuterosomal cells	SCGB1A1	1.89E-12	0.967104	0.606	0.392	5.16E-08
FOXJ1posTPPP3pos Deuterosomal cells	GSTP1	8.85E-12	0.593873	0.787	0.605	2.41E-07
FOXJ1posTPPP3pos Deuterosomal cells	HACD3	9.88E-12	0.727579	0.253	0.109	2.69E-07
FOXJ1posTPPP3pos Deuterosomal cells	ECHS1	6.50E-11	0.721393	0.285	0.135	1.77E-06
FOXJ1posTPPP3pos Deuterosomal cells	MT2A	8.06E-11	0.674134	0.643	0.463	2.20E-06
FOXJ1posTPPP3pos Deuterosomal cells	MORF4L2	9.54E-11	0.639518	0.326	0.159	2.60E-06
FOXJ1posTPPP3pos Deuterosomal cells	WFDC2	1.14E-10	0.455962	0.887	0.736	3.10E-06
FOXJ1posTPPP3pos Deuterosomal cells	ALCAM	1.47E-10	0.537473	0.466	0.262	4.01E-06
FOXJ1posTPPP3pos Deuterosomal cells	HSBP1	2.18E-10	0.706526	0.376	0.206	5.95E-06
FOXJ1posTPPP3pos Deuterosomal cells	PLEKHB2	2.53E-10	0.655314	0.253	0.115	6.90E-06
FOXJ1posTPPP3pos Deuterosomal cells	H3F3B	3.15E-10	0.585418	0.86	0.688	8.60E-06
FOXJ1posTPPP3pos Deuterosomal cells	IK	4.12E-10	0.720927	0.267	0.126	1.12E-05
FOXJ1posTPPP3pos Deuterosomal cells	HNRNPUL1	4.18E-10	0.636341	0.403	0.217	1.14E-05
FOXJ1posTPPP3pos Deuterosomal cells	SRSF2	4.45E-10	0.647399	0.276	0.131	1.21E-05
FOXJ1posTPPP3pos Deuterosomal cells	DPY30	1.09E-09	0.683363	0.267	0.128	2.96E-05
[truncated: 31 more rows]

## Sheet: S.Table3 Monocyte Markers 
Cluster	Gene	p_val	avg_log2FC	pct.1	pct.2	p_val_adj
LGALS1+ Not activated	LIPA	0	0.370637	0.992	0.967	0
LGALS1+ Not activated	LGALS3	0	0.363226	1	1	0
LGALS1+ Not activated	CTSD	0	0.359669	1	0.999	0
LGALS1+ Not activated	LGALS1	0	0.289857	1	1	0
LGALS1+ Not activated	CD63	0	0.252403	1	1	0
LGALS1+ Not activated	HLA-DQB1	0	-0.317787	0.989	0.987	0
LGALS1+ Not activated	DUSP1	0	-0.442814	0.946	0.964	0
LGALS1+ Not activated	CCL3	0	-0.804422	0.466	0.573	0
LGALS1+ Not activated	F13A1	0	-0.814263	0.652	0.674	0
LGALS1+ Not activated	CCL4	0	-0.851686	0.11	0.186	0
LGALS1+ Not activated	C1QA	0	-1.1222	0.457	0.586	0
LGALS1+ Not activated	CXCL8	0	-1.25389	0.835	0.879	0
LGALS1+ Not activated	THBS1	0	-1.47213	0.574	0.644	0
LGALS1+ Not activated	C1QB	0	-2.16768	0.295	0.486	0
LGALS1+ Not activated	CXCL2	3.7851e-299	-0.650114	0.49	0.586	1.41563e-296
LGALS1+ Not activated	FCN1	9.76705e-288	-0.323931	0.931	0.924	3.65288e-285
LGALS1+ Not activated	CXCL3	2.02957e-270	-0.669031	0.363	0.47	7.5906e-268
LGALS1+ Not activated	EGR1	7.08705e-249	-0.503597	0.6	0.658	2.65056e-246
LGALS1+ Not activated	IER3	1.53983e-226	-0.434279	0.789	0.838	5.75896e-224
LGALS1+ Not activated	PI3	2.11369e-124	0.339692	0.806	0.794	7.90521e-122
LGALS1+ Not activated	CD52	1.53059e-121	-0.434247	0.339	0.265	5.7244e-119
LGALS1+ Not activated	RGS1	1.06748e-88	-0.358377	0.337	0.403	3.99237e-86
LGALS1+ Not activated	CHI3L1	1.28832e-84	-0.334402	0.099	0.101	4.81832e-82
LGALS1+ Not activated	IL1B	9.38313e-79	-0.342221	0.322	0.396	3.50929e-76
LGALS1+ Not activated	CCL2	4.1447e-77	-0.33837	0.2	0.232	1.55012e-74
F13A1Pos C1QHigh	C1QB	0	3.40318	0.978	0.279	0
F13A1Pos C1QHigh	C1QA	0	2.26358	0.966	0.433	0
F13A1Pos C1QHigh	F13A1	0	0.902665	0.849	0.615	0
F13A1Pos C1QHigh	CD163	0	0.43877	0.994	0.959	0
F13A1Pos C1QHigh	GAPDH	0	-0.322659	1	1	0
F13A1Pos C1QHigh	TGFBI	0	-0.428163	0.999	0.999	0
F13A1Pos C1QHigh	FCN1	0	-0.743877	0.851	0.947	0
F13A1Pos C1QHigh	CXCL8	0	-1.04756	0.804	0.887	0
F13A1Pos C1QHigh	THBS1	0	-1.29226	0.538	0.654	0
F13A1Pos C1QHigh	CD52	3.97872e-264	-0.724331	0.262	0.289	1.48804e-261
F13A1Pos C1QHigh	BTG1	5.1486e-162	-0.432963	0.798	0.871	1.92558e-159
F13A1Pos C1QHigh	VSIG4	1.71504e-124	0.372945	0.303	0.213	6.41426e-122
F13A1Pos C1QHigh	CHI3L1	1.60908e-121	-0.444222	0.069	0.11	6.01798e-119
F13A1Pos C1QHigh	IFNGR1	1.51929e-109	-0.334451	0.907	0.95	5.68214e-107
F13A1Pos C1QHigh	SPP1	3.41871e-94	-0.384272	0.092	0.139	1.2786e-91
F13A1Pos C1QHigh	IER3	2.01501e-88	-0.26605	0.815	0.829	7.53613e-86
F13A1Pos C1QHigh	CCL2	2.10712e-85	-0.368128	0.185	0.236	7.88062e-83
F13A1Pos C1QHigh	CLEC10A	2.01324e-75	0.281505	0.657	0.554	7.52951e-73
F13A1Pos C1QHigh	VEGFA	2.38409e-71	-0.332061	0.443	0.586	8.91651e-69
F13A1Pos C1QHigh	NRP1	2.569e-64	0.279887	0.535	0.414	9.60807e-62
F13A1Pos C1QHigh	CXCL2	1.8914e-61	-0.272137	0.538	0.57	7.07383e-59
F13A1Pos C1QHigh	MMP9	6.02849e-60	-0.291805	0.211	0.326	2.25465e-57
F13A1Pos C1QHigh	CMKLR1	3.60375e-59	0.260728	0.819	0.723	1.3478e-56
CytokineHigh	CXCL8	0	1.8972	0.998	0.842	0
CytokineHigh	CCL4	0	1.56702	0.383	0.124	0
CytokineHigh	CCL3	0	1.52414	0.788	0.499	0
CytokineHigh	CXCL2	0	1.07985	0.731	0.529	0
CytokineHigh	CXCL3	0	1.01766	0.601	0.412	0
CytokineHigh	CCL2	0	0.973	0.335	0.202	0
CytokineHigh	RGS1	0	0.823742	0.516	0.361	0
CytokineHigh	DUSP1	0	0.810914	0.993	0.953	0
CytokineHigh	IER3	0	0.764945	0.926	0.806	0
CytokineHigh	IL1B	0	0.720379	0.537	0.346	0
CytokineHigh	SPP1	0	0.691295	0.233	0.107	0
CytokineHigh	CLC	0	0.686574	0.103	0.085	0
CytokineHigh	JUN	0	0.640254	0.791	0.584	0
CytokineHigh	BTG1	0	0.58708	0.906	0.843	0
CytokineHigh	GAPDH	0	0.540858	1	1	0
CytokineHigh	S100A10	0	0.455421	0.998	1	0
CytokineHigh	FCN1	0	0.364606	0.965	0.917	0
CytokineHigh	TGFBI	0	0.252039	0.998	0.999	0
CytokineHigh	CD74	0	-0.285973	0.999	1	0
CytokineHigh	HLA-DPA1	0	-0.384463	0.997	0.999	0
CytokineHigh	HLA-DMA	0	-0.393352	0.996	0.999	0
CytokineHigh	CD163	0	-0.453445	0.945	0.972	0
CytokineHigh	LIPA	0	-0.628006	0.942	0.98	0
CytokineHigh	F13A1	0	-1.19995	0.49	0.704	0
CytokineHigh	C1QA	0	-1.31531	0.362	0.593	0
CytokineHigh	C1QB	0	-2.10118	0.223	0.483	0
CytokineHigh	LGALS3	7.27216e-285	-0.270082	1	1	2.71979e-282
CytokineHigh	VEGFA	1.5733e-207	0.540128	0.713	0.521	5.88415e-205
CytokineHigh	CXCL1	9.06498e-179	0.460779	0.329	0.194	3.3903e-176
CytokineHigh	FCGR3A	5.0187e-165	0.395565	0.728	0.682	1.87699e-162
CytokineHigh	ITGAX	7.18261e-135	-0.40451	0.892	0.942	2.6863e-132
CytokineHigh	TNF	1.28453e-134	0.405956	0.341	0.184	4.80413e-132
CytokineHigh	CCL5	2.08817e-132	0.4139	0.207	0.185	7.80976e-130
CytokineHigh	CXCR4	1.12831e-108	0.334277	0.868	0.823	4.21988e-106
CytokineHigh	EGR1	2.93333e-103	0.312663	0.709	0.631	1.09707e-100
CytokineHigh	CD300A	1.37851e-98	0.325277	0.927	0.871	5.15563e-96
CytokineHigh	NAMPT	8.68552e-86	0.340292	0.794	0.708	3.24838e-83
CytokineHigh	CLEC10A	2.74948e-85	-0.391288	0.483	0.597	1.02831e-82
CytokineHigh	CD52	1.07074e-66	-0.368072	0.266	0.286	4.00458e-64
CytokineHigh	TRBC2	1.11506e-58	0.26031	0.172	0.136	4.17031e-56
CytokineHigh	DUSP2	1.22841e-50	0.263782	0.288	0.204	4.59424e-48
CytokineHigh	LGALS9	2.1012e-50	-0.282592	0.741	0.828	7.85849e-48
CytokineHigh	CD37	2.89753e-45	-0.263927	0.724	0.816	1.08368e-42
CytokineHigh	CMKLR1	1.57031e-40	-0.269821	0.644	0.765	5.87295e-38
HLAHigh	HLA-DPA1	0	0.693283	1	0.998	0
HLAHigh	FCN1	0	0.638864	0.974	0.916	0
HLAHigh	HLA-DRA	0	0.561812	1	1	0
HLAHigh	HLA-DQB1	0	0.558653	1	0.985	0
HLAHigh	CD74	0	0.497775	1	1	0
HLAHigh	GAPDH	0	-0.378538	1	1	0
HLAHigh	S100A10	0	-0.397547	1	0.999	0
HLAHigh	LAMP1	0	-0.416497	0.999	1	0
HLAHigh	LGALS3	0	-0.417345	0.999	1	0
HLAHigh	S100A9	0	-0.423453	1	1	0
HLAHigh	CTSD	0	-0.492427	0.997	1	0
HLAHigh	LIPA	0	-0.501247	0.974	0.973	0
HLAHigh	CD63	0	-0.513236	1	1	0
HLAHigh	LGALS1	0	-0.533194	0.999	1	0
HLAHigh	CXCL8	0	-0.538434	0.869	0.868	0
HLAHigh	CD163	0	-0.692619	0.932	0.974	0
HLAHigh	FCGR3A	0	-0.855239	0.556	0.716	0
HLAHigh	THBS1	0	-1.0423	0.624	0.628	0
HLAHigh	C1QA	0	-1.21748	0.404	0.584	0
HLAHigh	C1QB	0	-2.20501	0.25	0.476	0
HLAHigh	CCL3	8.06848e-276	-0.752116	0.472	0.561	3.01761e-273
HLAHigh	CCL4	3.34024e-240	-0.90132	0.101	0.18	1.24925e-237
HLAHigh	CD52	1.21551e-222	-0.820508	0.202	0.298	4.54601e-220
HLAHigh	FCER1G	1.98185e-187	-0.275944	0.999	1	7.41212e-185
HLAHigh	EGR1	3.94194e-165	0.395198	0.701	0.633	1.47428e-162
HLAHigh	CD24	2.8877e-157	-0.353405	0.984	0.986	1.08e-154
HLAHigh	CCL2	5.25141e-147	-0.616986	0.184	0.232	1.96403e-144
HLAHigh	F13A1	1.16052e-143	-0.393464	0.71	0.66	4.34036e-141
HLAHigh	ANXA5	8.2062e-142	-0.299982	0.999	1	3.06912e-139
HLAHigh	SPP1	5.72823e-134	-0.650326	0.057	0.142	2.14236e-131
HLAHigh	RNASE6	1.851e-101	0.279365	0.992	0.968	6.92274e-99
HLAHigh	RGS1	1.34144e-85	-0.427207	0.33	0.398	5.01698e-83
HLAHigh	PI3	1.07564e-77	-0.360136	0.773	0.801	4.02289e-75
HLAHigh	CD300A	3.77809e-67	-0.314333	0.839	0.888	1.413e-64
HLAHigh	CST7	6.46112e-58	0.270065	0.334	0.218	2.41646e-55
HLAHigh	CLEC10A	2.85785e-57	0.275599	0.663	0.561	1.06883e-54
HLAHigh	CHI3L1	6.12623e-57	-0.323482	0.086	0.103	2.29121e-54
HLAHigh	PIK3AP1	8.04909e-54	-0.273613	0.907	0.927	3.01036e-51
HLAHigh	NRP1	8.96492e-53	-0.330592	0.355	0.458	3.35288e-50
HLAHigh	FN1	1.2644e-47	-0.298751	0.631	0.68	4.72885e-45
HLAHigh	ICAM1	6.75502e-47	-0.275502	0.762	0.804	2.52638e-44
HLAHigh	VSIG4	6.46344e-44	-0.28541	0.187	0.243	2.41733e-41
HLAHigh	HAVCR2	7.31479e-36	-0.25103	0.748	0.774	2.73573e-33
HLAHigh	JUN	5.87686e-34	-0.250634	0.575	0.627	2.19795e-31
THBS1HighTGFBIHigh	THBS1	0	3.3356	1	0.589	0
THBS1HighTGFBIHigh	TGFBI	0	0.818188	1	0.999	0
THBS1HighTGFBIHigh	CXCL8	0	0.793819	0.947	0.86	0
THBS1HighTGFBIHigh	FCN1	0	0.633079	0.979	0.92	0
THBS1HighTGFBIHigh	GAPDH	0	0.480515	1	1	0
THBS1HighTGFBIHigh	HLA-DPA1	0	-0.312134	0.992	0.999	0
THBS1HighTGFBIHigh	CD63	0	-0.325319	1	1	0
THBS1HighTGFBIHigh	LGALS3	0	-0.52953	1	1	0
THBS1HighTGFBIHigh	F13A1	0	-0.975481	0.521	0.684	0
THBS1HighTGFBIHigh	LIPA	0	-1.11885	0.904	0.98	0
THBS1HighTGFBIHigh	C1QB	0	-1.32832	0.302	0.453	0
THBS1HighTGFBIHigh	S100A10	5.05228e-230	0.353342	1	0.999	1.88955e-227
THBS1HighTGFBIHigh	VMO1	2.11062e-206	0.603969	0.235	0.128	7.89373e-204
THBS1HighTGFBIHigh	BTG1	1.85227e-204	0.55586	0.887	0.851	6.9275e-202
THBS1HighTGFBIHigh	HLA-DMA	5.16717e-204	-0.380235	0.991	0.999	1.93252e-201
THBS1HighTGFBIHigh	CTSD	1.07703e-195	-0.341819	1	0.999	4.02809e-193
THBS1HighTGFBIHigh	CD9	7.28648e-195	-0.469791	0.99	0.997	2.72514e-192
THBS1HighTGFBIHigh	CD14	1.64951e-182	-0.258003	0.999	0.998	6.16918e-180
THBS1HighTGFBIHigh	C1QA	5.18624e-137	-0.575677	0.482	0.562	1.93965e-134
THBS1HighTGFBIHigh	ITGAX	1.69732e-134	-0.55436	0.864	0.941	6.34797e-132
THBS1HighTGFBIHigh	CD37	5.37256e-128	-0.667808	0.625	0.819	2.00934e-125
THBS1HighTGFBIHigh	CLEC10A	5.44865e-116	-0.655257	0.387	0.597	2.0378e-113
THBS1HighTGFBIHigh	FCGR3A	2.51902e-115	0.41268	0.763	0.683	9.42114e-113
THBS1HighTGFBIHigh	CD52	4.96842e-112	-0.725956	0.166	0.295	1.85819e-109
THBS1HighTGFBIHigh	CXCL16	1.90934e-101	0.370003	0.968	0.949	7.14094e-99
THBS1HighTGFBIHigh	MMP9	6.56723e-95	0.447918	0.475	0.282	2.45614e-92
THBS1HighTGFBIHigh	NAMPT	1.66577e-86	0.422252	0.826	0.711	6.22997e-84
THBS1HighTGFBIHigh	IL3RA	6.9015e-84	0.40595	0.433	0.244	2.58116e-81
THBS1HighTGFBIHigh	ADA	1.06426e-83	0.394	0.871	0.81	3.98031e-81
THBS1HighTGFBIHigh	CCL2	4.09277e-79	0.423265	0.291	0.217	1.53069e-76
THBS1HighTGFBIHigh	LGALS9	2.06132e-69	-0.459158	0.651	0.831	7.70933e-67
THBS1HighTGFBIHigh	CD163	4.81002e-67	-0.255335	0.945	0.97	1.79895e-64
THBS1HighTGFBIHigh	CD36	6.27955e-64	-0.360151	0.889	0.94	2.34855e-61
THBS1HighTGFBIHigh	CCL5	3.49261e-62	0.356192	0.176	0.19	1.30624e-59
THBS1HighTGFBIHigh	VEGFA	1.98345e-49	0.338512	0.687	0.539	7.4181e-47
THBS1HighTGFBIHigh	LYN	7.80286e-44	0.271658	0.938	0.923	2.91827e-41
THBS1HighTGFBIHigh	IL1B	2.94e-41	0.309688	0.459	0.37	1.09956e-38
THBS1HighTGFBIHigh	PDIA6	1.21095e-40	-0.306553	0.882	0.937	4.52896e-38
THBS1HighTGFBIHigh	SELPLG	1.11459e-37	-0.299871	0.818	0.908	4.16856e-35
THBS1HighTGFBIHigh	RGS1	1.63447e-36	0.287848	0.493	0.376	6.11291e-34
THBS1HighTGFBIHigh	TLR7	3.96978e-36	-0.332518	0.131	0.332	1.4847e-33
THBS1HighTGFBIHigh	LY86	4.28849e-33	-0.254688	0.949	0.961	1.6039e-30
THBS1HighTGFBIHigh	CXCL5	5.22868e-32	-0.326026	0.331	0.486	1.95552e-29
THBS1HighTGFBIHigh	HAVCR2	3.35874e-30	-0.298303	0.66	0.781	1.25617e-27
THBS1HighTGFBIHigh	TNFSF13	7.38778e-30	-0.282524	0.803	0.876	2.76303e-27
THBS1HighTGFBIHigh	VSIG4	7.90675e-29	-0.295428	0.141	0.244	2.95712e-26
THBS1HighTGFBIHigh	CCL4	1.81188e-27	0.25327	0.207	0.164	6.77643e-25
THBS1HighTGFBIHigh	XBP1	2.12766e-24	-0.271862	0.59	0.712	7.95745e-22
THBS1HighTGFBIHigh	MITF	7.67766e-22	-0.258965	0.373	0.521	2.87144e-19
F13A1PosC1Qlow	F13A1	0	2.0544	1	0.646	0
F13A1PosC1Qlow	CD163	0	0.834205	0.995	0.965	0
F13A1PosC1Qlow	CD14	0	0.535717	1	0.998	0
F13A1PosC1Qlow	TGFBI	0	-0.514371	1	0.999	0
F13A1PosC1Qlow	CXCL8	0	-0.87745	0.794	0.873	0
F13A1PosC1Qlow	THBS1	0	-0.897006	0.546	0.633	0
F13A1PosC1Qlow	C1QB	0	-1.93901	0.307	0.448	0
F13A1PosC1Qlow	EGR1	2.04971e-287	0.700286	0.747	0.637	7.6659e-285
F13A1PosC1Qlow	GAPDH	7.39562e-252	-0.373486	1	1	2.76596e-249
F13A1PosC1Qlow	S100A10	3.94696e-165	-0.447416	0.997	0.999	1.47616e-162
F13A1PosC1Qlow	IER3	5.51819e-153	0.494785	0.924	0.819	2.0638e-150
F13A1PosC1Qlow	LIPA	1.69365e-126	-0.350432	0.994	0.972	6.33426e-124
F13A1PosC1Qlow	VSIG4	1.50335e-106	0.541964	0.381	0.224	5.62252e-104
F13A1PosC1Qlow	CD52	1.65902e-98	-0.923151	0.166	0.291	6.20474e-96
F13A1PosC1Qlow	CLEC10A	1.12976e-94	0.493815	0.706	0.569	4.2253e-92
F13A1PosC1Qlow	C1QA	3.03521e-83	-0.524781	0.533	0.556	1.13517e-80
F13A1PosC1Qlow	FCN1	1.40213e-60	-0.261356	0.91	0.926	5.24398e-58
F13A1PosC1Qlow	CCL4	1.3394e-51	-0.539127	0.095	0.173	5.00937e-49
F13A1PosC1Qlow	SPP1	9.99988e-50	-0.642424	0.041	0.134	3.73995e-47
F13A1PosC1Qlow	BTG1	1.44192e-48	-0.416792	0.831	0.856	5.39277e-46
F13A1PosC1Qlow	CXCL16	1.08512e-47	-0.368298	0.913	0.953	4.05836e-45
F13A1PosC1Qlow	NRP1	1.80854e-38	0.348645	0.546	0.434	6.76396e-36
F13A1PosC1Qlow	CHI3L1	1.25233e-34	-0.432658	0.057	0.104	4.68372e-32
F13A1PosC1Qlow	JUNB	2.9224e-29	0.305179	0.701	0.555	1.09298e-26
F13A1PosC1Qlow	CCL3	3.15335e-28	-0.314601	0.511	0.549	1.17935e-25
F13A1PosC1Qlow	CD37	2.18315e-26	0.262336	0.881	0.795	8.16496e-24
F13A1PosC1Qlow	IFITM2	1.41767e-20	0.254672	0.551	0.448	5.30209e-18
F13A1PosC1Qlow	VEGFA	4.92879e-17	-0.27108	0.448	0.56	1.84337e-14
F13A1PosC1Qlow	RGS1	1.46231e-16	-0.261583	0.315	0.392	5.46904e-14
CD52+	CD52	0	3.47658	0.877	0.257	0
CD52+	CHI3L1	0	2.51435	0.438	0.086	0
CD52+	LIPA	0	2.03124	1	0.972	0
CD52+	SPP1	0	1.26653	0.252	0.123	0
CD52+	BCL2A1	0	0.991188	0.438	0.129	0
CD52+	CD9	0	0.943024	0.998	0.996	0
CD52+	LGALS3	0	0.848348	1	1	0
CD52+	CTSD	0	0.614767	1	0.999	0
CD52+	CD63	0	0.445213	1	1	0
CD52+	CD74	0	-0.256608	1	1	0
CD52+	TGFBI	0	-0.734438	0.998	0.999	0
CD52+	CD14	0	-0.764974	0.983	0.999	0
CD52+	CXCL8	0	-0.818012	0.829	0.87	0
CD52+	FCN1	0	-1.24953	0.863	0.928	0
CD52+	THBS1	0	-2.58646	0.281	0.642	0
CD52+	HLA-DQB1	1.22349e-305	-0.727949	0.964	0.989	4.57584e-303
CD52+	ITGAX	7.47198e-301	0.798912	1	0.931	2.79452e-298
CD52+	S100A9	6.6615e-287	-0.505337	1	1	2.4914e-284
CD52+	F13A1	3.19987e-277	-2.28503	0.154	0.691	1.19675e-274
CD52+	IER3	1.74785e-251	-1.57409	0.435	0.843	6.53694e-249
CD52+	ITGB2	3.24904e-242	0.482242	1	1	1.21514e-239
CD52+	DUSP1	3.69582e-240	-0.907509	0.899	0.962	1.38224e-237
CD52+	ANXA5	2.51078e-214	0.532361	1	0.999	9.39031e-212
CD52+	GAPDH	6.51617e-211	-0.425292	1	1	2.43705e-208
CD52+	LAMP1	3.66476e-181	0.352827	1	0.999	1.37062e-178
CD52+	EGR1	5.99718e-175	-1.27569	0.37	0.656	2.24295e-172
CD52+	LGALS9	3.74617e-151	0.695758	0.945	0.808	1.40107e-148
CD52+	CD163	6.33632e-137	-0.598217	0.94	0.968	2.36978e-134
CD52+	C1QA	2.17979e-129	-0.930527	0.421	0.561	8.1524e-127
CD52+	CD37	6.88828e-107	0.595738	0.947	0.794	2.57622e-104
CD52+	FCGR3A	2.7691e-99	-0.810309	0.534	0.697	1.03564e-96
CD52+	MITF	5.45791e-95	0.623095	0.798	0.494	2.04126e-92
CD52+	ARL4C	4.22116e-91	-0.716434	0.774	0.902	1.57871e-88
CD52+	S100A10	4.76612e-88	-0.391014	1	0.999	1.78253e-85
CD52+	ADA	1.04527e-80	-0.828291	0.582	0.826	3.90932e-78
CD52+	CD36	4.09017e-80	0.455803	0.969	0.934	1.52972e-77
CD52+	FCER1G	1.42268e-79	0.279413	1	0.999	5.3208e-77
CD52+	AQP9	1.16212e-75	0.344067	0.175	0.046	4.34633e-73
CD52+	CCL3	2.48628e-70	-0.712668	0.512	0.549	9.2987e-68
CD52+	CD24	3.53438e-68	-0.446658	0.976	0.986	1.32186e-65
CD52+	HAVCR2	1.23164e-67	0.513201	0.909	0.763	4.60632e-65
CD52+	IFITM3	4.53247e-54	-0.608672	0.697	0.792	1.69514e-51
CD52+	NAMPT	4.66398e-52	-0.661726	0.517	0.731	1.74433e-49
CD52+	C10orf54	3.4902e-51	-0.496297	0.837	0.949	1.30534e-48
CD52+	CCL4	8.03018e-50	-0.704168	0.082	0.171	3.00329e-47
CD52+	CCL2	7.70756e-47	-0.683687	0.106	0.23	2.88263e-44
CD52+	CXCL3	3.122e-45	-0.606856	0.353	0.448	1.16763e-42
CD52+	CD48	5.11485e-44	0.394818	0.921	0.835	1.91295e-41
CD52+	CXCL16	2.90348e-43	0.342005	0.986	0.949	1.0859e-40
CD52+	CD4	1.15777e-42	-0.384536	0.971	0.986	4.33007e-40
CD52+	RUNX3	4.34209e-42	-0.546798	0.659	0.812	1.62394e-39
CD52+	CD44	4.15882e-41	0.365257	0.969	0.904	1.5554e-38
CD52+	RGS1	2.96226e-38	-0.560381	0.305	0.391	1.10789e-35
CD52+	C1QB	9.88581e-37	-0.36551	0.425	0.44	3.69729e-34
CD52+	JUNB	2.0847e-35	-0.551291	0.32	0.575	7.79676e-33
CD52+	CD22	4.84754e-34	0.369538	0.541	0.304	1.81298e-31
CD52+	PDIA6	2.14567e-33	0.329146	0.981	0.93	8.0248e-31
CD52+	PRDM1	4.55343e-33	-0.495397	0.49	0.712	1.70298e-30
CD52+	IRF8	6.5459e-33	-0.370075	0.906	0.929	2.44817e-30
CD52+	TLR2	6.49207e-31	-0.492847	0.452	0.645	2.42804e-28
CD52+	CXCL2	1.69921e-29	-0.421386	0.493	0.566	6.35504e-27
CD52+	SELPLG	3.33096e-29	-0.393987	0.805	0.904	1.24578e-26
CD52+	IFNGR1	4.64992e-29	0.298933	0.974	0.939	1.73907e-26
CD52+	MGST1	1.57288e-28	0.333411	0.889	0.802	5.88255e-26
CD52+	FN1	1.90159e-28	0.347358	0.615	0.675	7.11195e-26
CD52+	CLEC10A	2.11083e-27	-0.418321	0.5	0.581	7.89452e-25
CD52+	IL1B	8.63129e-27	-0.460569	0.228	0.385	3.2281e-24
CD52+	RPN2	1.71338e-26	0.262037	0.995	0.984	6.40805e-24
CD52+	TNFSF10	8.83873e-26	-0.44836	0.248	0.492	3.30568e-23
CD52+	LAP3	1.2321e-22	-0.328302	0.901	0.921	4.60804e-20
CD52+	LAT2	1.32629e-21	-0.390168	0.505	0.703	4.96032e-19
CD52+	PI3	1.02516e-20	-0.335468	0.704	0.801	3.83409e-18
CD52+	FOSB	1.57289e-20	-0.372903	0.079	0.234	5.8826e-18
CD52+	ICAM1	1.72773e-18	-0.318332	0.757	0.799	6.46171e-16
CD52+	CMKLR1	3.30884e-18	-0.342174	0.632	0.75	1.23751e-15
CD52+	FYB	7.1687e-16	-0.298058	0.798	0.845	2.68109e-13
CD52+	JUN	2.36119e-15	-0.311046	0.555	0.621	8.83087e-13
CD52+	VEGFA	4.90947e-13	-0.28738	0.452	0.557	1.83614e-10
CD52+	TLR7	5.44405e-13	-0.267818	0.166	0.32	2.03608e-10
CD52+	VSIG4	2.8898e-12	-0.26591	0.171	0.237	1.08078e-09
CD52+	TLR8	2.21449e-11	-0.253301	0.649	0.747	8.28218e-09

## Sheet: S.Table 4 Donors
Donor ID	Tissue	Diagnosis	Sex
3458/21	Blood	Healthy	F
3459/21	Blood	Healthy	M
3460/21	Blood	Healthy	F
3461/21	Blood	Healthy	M
3665/21	Blood	Healthy	F
3416/21	Blood	Healthy	M
3542/21	Blood	Healthy	F
3741/22	Blood	Healthy	F
4274/23	Blood	Healthy	F
4290/23	Blood	Healthy	M
4291/23	Blood	Healthy	F
4292/23	Blood	Healthy	M

## Sheet: S.Table5 PROS1 regulatory TFs
ORegAnno_ID	Species	Type	Target Gene Symbol and ID		Regulatory Element Symbol	Regulatory Element ID	PMID	Dataset	Build	Strand	Chr	Start	End
OREG0054511	Homo sapiens	TRANSCRIPTION FACTOR BINDING SITE	PROS1 ENSG00000184500		GATA2	ENSG00000179348	22951020	PAZAR	hg18	1	chr3	95175482	95175491
OREG0054511	Homo sapiens	TRANSCRIPTION FACTOR BINDING SITE	PROS1 ENSG00000184500		GATA2	ENSG00000179348	22951020	PAZAR	hg19	1	chr3	93692792	93692801
OREG0054511	Homo sapiens	TRANSCRIPTION FACTOR BINDING SITE	PROS1 ENSG00000184500		GATA2	ENSG00000179348	22951020	PAZAR	hg38	1	chr3	93973948	93973957
OREG0054512	Homo sapiens	TRANSCRIPTION FACTOR BINDING SITE	PROS1 ENSG00000184500		STAT1	ENST00000423282	22951020	PAZAR	hg18	1	chr3	95175493	95175513
OREG0054512	Homo sapiens	TRANSCRIPTION FACTOR BINDING SITE	PROS1 ENSG00000184500		STAT1	ENST00000423282	22951020	PAZAR	hg19	1	chr3	93692803	93692823
OREG0054512	Homo sapiens	TRANSCRIPTION FACTOR BINDING SITE	PROS1 ENSG00000184500		STAT1	ENST00000423282	22951020	PAZAR	hg38	1	chr3	93973959	93973979
OREG1880724	Homo sapiens	TRANSCRIPTION FACTOR BINDING SITE	PROS1 ENSG00000184500		STAT1	ENST00000423282	18971253	PAZAR	hg18	1	chr3	95174838	95175782
OREG1880724	Homo sapiens	TRANSCRIPTION FACTOR BINDING SITE	PROS1 ENSG00000184500		STAT1	ENST00000423282	18971253	PAZAR	hg19	1	chr3	93692148	93693092
OREG1880724	Homo sapiens	TRANSCRIPTION FACTOR BINDING SITE	PROS1 ENSG00000184500		STAT1	ENST00000423282	18971253	PAZAR	hg38	1	chr3	93973304	93974248
OREG1171059	Homo sapiens	TRANSCRIPTION FACTOR BINDING SITE	PROS1 ENSG00000184500		TFAP2C	ENST00000544508	18971253	PAZAR	hg18	1	chr3	95175060	95175810
OREG1171059	Homo sapiens	TRANSCRIPTION FACTOR BINDING SITE	PROS1 ENSG00000184500		TFAP2C	ENST00000544508	18971253	PAZAR	hg19	1	chr3	93692370	93693120
OREG1171059	Homo sapiens	TRANSCRIPTION FACTOR BINDING SITE	PROS1 ENSG00000184500		TFAP2C	ENST00000544508	18971253	PAZAR	hg38	1	chr3	93973526	93974276
OREG1222468	Homo sapiens	TRANSCRIPTION FACTOR BINDING SITE	PROS1 ENSG00000184500		SMARCA4	ENST00000344626	18971253	PAZAR	hg18	1	chr3	95171600	95172399
OREG1222468	Homo sapiens	TRANSCRIPTION FACTOR BINDING SITE	PROS1 ENSG00000184500		SMARCA4	ENST00000344626	18971253	PAZAR	hg19	1	chr3	93688910	93689709
OREG1222468	Homo sapiens	TRANSCRIPTION FACTOR BINDING SITE	PROS1 ENSG00000184500		SMARCA4	ENST00000344626	18971253	PAZAR	hg38	1	chr3	93970066	93970865
OREG1252647	Homo sapiens	TRANSCRIPTION FACTOR BINDING SITE	PROS1 ENSG00000184500		SMARCA4	ENST00000344626	18971253	PAZAR	hg18	1	chr3	95124000	95124999
OREG1252647	Homo sapiens	TRANSCRIPTION FACTOR BINDING SITE	PROS1 ENSG00000184500		SMARCA4	ENST00000344626	18971253	PAZAR	hg19	1	chr3	93641310	93642309
OREG1252647	Homo sapiens	TRANSCRIPTION FACTOR BINDING SITE	PROS1 ENSG00000184500		SMARCA4	ENST00000344626	18971253	PAZAR	hg38	1	chr3	93922466	93923465
OREG1252648	Homo sapiens	TRANSCRIPTION FACTOR BINDING SITE	PROS1 ENSG00000184500		SMARCA4	ENST00000344626	18971253	PAZAR	hg18	1	chr3	95148800	95151199
OREG1252648	Homo sapiens	TRANSCRIPTION FACTOR BINDING SITE	PROS1 ENSG00000184500		SMARCA4	ENST00000344626	18971253	PAZAR	hg19	1	chr3	93666110	93668509
OREG1252648	Homo sapiens	TRANSCRIPTION FACTOR BINDING SITE	PROS1 ENSG00000184500		SMARCA4	ENST00000344626	18971253	PAZAR	hg38	1	chr3	93947266	93949665
OREG1252649	Homo sapiens	TRANSCRIPTION FACTOR BINDING SITE	PROS1 ENSG00000184500		SMARCA4	ENST00000344626	18971253	PAZAR	hg18	1	chr3	95170400	95172399
OREG1252649	Homo sapiens	TRANSCRIPTION FACTOR BINDING SITE	PROS1 ENSG00000184500		SMARCA4	ENST00000344626	18971253	PAZAR	hg19	1	chr3	93687710	93689709
OREG1252649	Homo sapiens	TRANSCRIPTION FACTOR BINDING SITE	PROS1 ENSG00000184500		SMARCA4	ENST00000344626	18971253	PAZAR	hg38	1	chr3	93968866	93970865
OREG1252650	Homo sapiens	TRANSCRIPTION FACTOR BINDING SITE	PROS1 ENSG00000184500		SMARCA4	ENST00000344626	18971253	PAZAR	hg18	1	chr3	95173400	95175799
OREG1252650	Homo sapiens	TRANSCRIPTION FACTOR BINDING SITE	PROS1 ENSG00000184500		SMARCA4	ENST00000344626	18971253	PAZAR	hg19	1	chr3	93690710	93693109
OREG1252650	Homo sapiens	TRANSCRIPTION FACTOR BINDING SITE	PROS1 ENSG00000184500		SMARCA4	ENST00000344626	18971253	PAZAR	hg38	1	chr3	93971866	93974265
OREG1284305	Homo sapiens	TRANSCRIPTION FACTOR BINDING SITE	PROS1 ENSG00000184500		CEBPA	ENST00000498907	18971253	PAZAR	hg18	1	chr3	95174641	95174916
OREG1284305	Homo sapiens	TRANSCRIPTION FACTOR BINDING SITE	PROS1 ENSG00000184500		CEBPA	ENST00000498907	18971253	PAZAR	hg19	1	chr3	93691951	93692226
OREG1284305	Homo sapiens	TRANSCRIPTION FACTOR BINDING SITE	PROS1 ENSG00000184500		CEBPA	ENST00000498907	18971253	PAZAR	hg38	1	chr3	93973107	93973382
OREG1391142	Homo sapiens	TRANSCRIPTION FACTOR BINDING SITE	PROS1 ENSG00000184500		CTCF	ENST00000264010	18971253	PAZAR	hg18	1	chr3	95175127	95175294
OREG1391142	Homo sapiens	TRANSCRIPTION FACTOR BINDING SITE	PROS1 ENSG00000184500		CTCF	ENST00000264010	18971253	PAZAR	hg19	1	chr3	93692437	93692604
OREG1391142	Homo sapiens	TRANSCRIPTION FACTOR BINDING SITE	PROS1 ENSG00000184500		CTCF	ENST00000264010	18971253	PAZAR	hg38	1	chr3	93973593	93973760
OREG1480738	Homo sapiens	TRANSCRIPTION FACTOR BINDING SITE	PROS1 ENSG00000184500		E2F4	ENST00000379378	18971253	PAZAR	hg18	1	chr3	95175335	95175422
OREG1480738	Homo sapiens	TRANSCRIPTION FACTOR BINDING SITE	PROS1 ENSG00000184500		E2F4	ENST00000379378	18971253	PAZAR	hg19	1	chr3	93692645	93692732
OREG1480738	Homo sapiens	TRANSCRIPTION FACTOR BINDING SITE	PROS1 ENSG00000184500		E2F4	ENST00000379378	18971253	PAZAR	hg38	1	chr3	93973801	93973888
OREG1544070	Homo sapiens	TRANSCRIPTION FACTOR BINDING SITE	PROS1 ENSG00000184500		ETS1	ENST00000392668	18971253	PAZAR	hg18	1	chr3	95175434	95175680
OREG1544070	Homo sapiens	TRANSCRIPTION FACTOR BINDING SITE	PROS1 ENSG00000184500		ETS1	ENST00000392668	18971253	PAZAR	hg19	1	chr3	93692744	93692990
OREG1544070	Homo sapiens	TRANSCRIPTION FACTOR BINDING SITE	PROS1 ENSG00000184500		ETS1	ENST00000392668	18971253	PAZAR	hg38	1	chr3	93973900	93974146
OREG1576303	Homo sapiens	TRANSCRIPTION FACTOR BINDING SITE	PROS1 ENSG00000184500		FOXA1	ENST00000250448	18971253	PAZAR	hg18	1	chr3	95151390	95152050
OREG1576303	Homo sapiens	TRANSCRIPTION FACTOR BINDING SITE	PROS1 ENSG00000184500		FOXA1	ENST00000250448	18971253	PAZAR	hg19	1	chr3	93668700	93669360
OREG1576303	Homo sapiens	TRANSCRIPTION FACTOR BINDING SITE	PROS1 ENSG00000184500		FOXA1	ENST00000250448	18971253	PAZAR	hg38	1	chr3	93949856	93950516
OREG1635019	Homo sapiens	TRANSCRIPTION FACTOR BINDING SITE	PROS1 ENSG00000184500		FOXA1	ENST00000250448	18971253	PAZAR	hg18	1	chr3	95151420	95152030
OREG1635019	Homo sapiens	TRANSCRIPTION FACTOR BINDING SITE	PROS1 ENSG00000184500		FOXA1	ENST00000250448	18971253	PAZAR	hg19	1	chr3	93668730	93669340
OREG1635019	Homo sapiens	TRANSCRIPTION FACTOR BINDING SITE	PROS1 ENSG00000184500		FOXA1	ENST00000250448	18971253	PAZAR	hg38	1	chr3	93949886	93950496
OREG1613963	Homo sapiens	TRANSCRIPTION FACTOR BINDING SITE	PROS1 ENSG00000184500		FOS	ENST00000303562	18971253	PAZAR	hg18	1	chr3	95171560	95171908
OREG1613963	Homo sapiens	TRANSCRIPTION FACTOR BINDING SITE	PROS1 ENSG00000184500		FOS	ENST00000303562	18971253	PAZAR	hg19	1	chr3	93688870	93689218
OREG1613963	Homo sapiens	TRANSCRIPTION FACTOR BINDING SITE	PROS1 ENSG00000184500		FOS	ENST00000303562	18971253	PAZAR	hg38	1	chr3	93970026	93970374
OREG1701604	Homo sapiens	TRANSCRIPTION FACTOR BINDING SITE	PROS1 ENSG00000184500		GATA3	ENST00000481743	18971253	PAZAR	hg18	1	chr3	95130981	95131193
OREG1701604	Homo sapiens	TRANSCRIPTION FACTOR BINDING SITE	PROS1 ENSG00000184500		GATA3	ENST00000481743	18971253	PAZAR	hg19	1	chr3	93648291	93648503
OREG1701604	Homo sapiens	TRANSCRIPTION FACTOR BINDING SITE	PROS1 ENSG00000184500		GATA3	ENST00000481743	18971253	PAZAR	hg38	1	chr3	93929447	93929659
OREG1710399	Homo sapiens	TRANSCRIPTION FACTOR BINDING SITE	PROS1 ENSG00000184500		HNF4A	ENST00000316673	18971253	PAZAR	hg18	1	chr3	95174567	95175037
OREG1710399	Homo sapiens	TRANSCRIPTION FACTOR BINDING SITE	PROS1 ENSG00000184500		HNF4A	ENST00000316673	18971253	PAZAR	hg19	1	chr3	93691877	93692347
OREG1710399	Homo sapiens	TRANSCRIPTION FACTOR BINDING SITE	PROS1 ENSG00000184500		HNF4A	ENST00000316673	18971253	PAZAR	hg38	1	chr3	93973033	93973503
OREG1710400	Homo sapiens	TRANSCRIPTION FACTOR BINDING SITE	PROS1 ENSG00000184500		HNF4A	ENST00000316673	18971253	PAZAR	hg18	1	chr3	95175226	95175424
OREG1710400	Homo sapiens	TRANSCRIPTION FACTOR BINDING SITE	PROS1 ENSG00000184500		HNF4A	ENST00000316673	18971253	PAZAR	hg19	1	chr3	93692536	93692734
OREG1710400	Homo sapiens	TRANSCRIPTION FACTOR BINDING SITE	PROS1 ENSG00000184500		HNF4A	ENST00000316673	18971253	PAZAR	hg38	1	chr3	93973692	93973890
OREG1710401	Homo sapiens	TRANSCRIPTION FACTOR BINDING SITE	PROS1 ENSG00000184500		HNF4A	ENST00000316673	18971253	PAZAR	hg18	1	chr3	95175528	95175689
OREG1710401	Homo sapiens	TRANSCRIPTION FACTOR BINDING SITE	PROS1 ENSG00000184500		HNF4A	ENST00000316673	18971253	PAZAR	hg19	1	chr3	93692838	93692999
OREG1710401	Homo sapiens	TRANSCRIPTION FACTOR BINDING SITE	PROS1 ENSG00000184500		HNF4A	ENST00000316673	18971253	PAZAR	hg38	1	chr3	93973994	93974155
OREG1735145	Homo sapiens	TRANSCRIPTION FACTOR BINDING SITE	PROS1 ENSG00000184500		HNF4A	ENST00000316673	18971253	PAZAR	hg18	1	chr3	95174544	95175065
OREG1735145	Homo sapiens	TRANSCRIPTION FACTOR BINDING SITE	PROS1 ENSG00000184500		HNF4A	ENST00000316673	18971253	PAZAR	hg19	1	chr3	93691854	93692375
OREG1735145	Homo sapiens	TRANSCRIPTION FACTOR BINDING SITE	PROS1 ENSG00000184500		HNF4A	ENST00000316673	18971253	PAZAR	hg38	1	chr3	93973010	93973531
OREG1764420	Homo sapiens	TRANSCRIPTION FACTOR BINDING SITE	PROS1 ENSG00000184500		MITF	ENST00000394351	18971253	PAZAR	hg18	1	chr3	95170995	95171262
OREG1764420	Homo sapiens	TRANSCRIPTION FACTOR BINDING SITE	PROS1 ENSG00000184500		MITF	ENST00000394351	18971253	PAZAR	hg19	1	chr3	93688305	93688572
OREG1764420	Homo sapiens	TRANSCRIPTION FACTOR BINDING SITE	PROS1 ENSG00000184500		MITF	ENST00000394351	18971253	PAZAR	hg38	1	chr3	93969461	93969728
OREG1764421	Homo sapiens	TRANSCRIPTION FACTOR BINDING SITE	PROS1 ENSG00000184500		MITF	ENST00000394351	18971253	PAZAR	hg18	1	chr3	95175253	95175720
OREG1764421	Homo sapiens	TRANSCRIPTION FACTOR BINDING SITE	PROS1 ENSG00000184500		MITF	ENST00000394351	18971253	PAZAR	hg19	1	chr3	93692563	93693030
OREG1764421	Homo sapiens	TRANSCRIPTION FACTOR BINDING SITE	PROS1 ENSG00000184500		MITF	ENST00000394351	18971253	PAZAR	hg38	1	chr3	93973719	93974186
OREG1779391	Homo sapiens	TRANSCRIPTION FACTOR BINDING SITE	PROS1 ENSG00000184500		RBL2	ENST00000379935	18971253	PAZAR	hg18	1	chr3	95174856	95175134
OREG1779391	Homo sapiens	TRANSCRIPTION FACTOR BINDING SITE	PROS1 ENSG00000184500		RBL2	ENST00000379935	18971253	PAZAR	hg19	1	chr3	93692166	93692444
OREG1779391	Homo sapiens	TRANSCRIPTION FACTOR BINDING SITE	PROS1 ENSG00000184500		RBL2	ENST00000379935	18971253	PAZAR	hg38	1	chr3	93973322	93973600
OREG1779392	Homo sapiens	TRANSCRIPTION FACTOR BINDING SITE	PROS1 ENSG00000184500		RBL2	ENST00000379935	18971253	PAZAR	hg18	1	chr3	95175375	95175814
OREG1779392	Homo sapiens	TRANSCRIPTION FACTOR BINDING SITE	PROS1 ENSG00000184500		RBL2	ENST00000379935	18971253	PAZAR	hg19	1	chr3	93692685	93693124
OREG1779392	Homo sapiens	TRANSCRIPTION FACTOR BINDING SITE	PROS1 ENSG00000184500		RBL2	ENST00000379935	18971253	PAZAR	hg38	1	chr3	93973841	93974280
OREG1792345	Homo sapiens	TRANSCRIPTION FACTOR BINDING SITE	PROS1 ENSG00000184500		RBL2	ENST00000379935	18971253	PAZAR	hg18	1	chr3	95175088	95175851
OREG1792345	Homo sapiens	TRANSCRIPTION FACTOR BINDING SITE	PROS1 ENSG00000184500		RBL2	ENST00000379935	18971253	PAZAR	hg19	1	chr3	93692398	93693161
OREG1792345	Homo sapiens	TRANSCRIPTION FACTOR BINDING SITE	PROS1 ENSG00000184500		RBL2	ENST00000379935	18971253	PAZAR	hg38	1	chr3	93973554	93974317
OREG1798103	Homo sapiens	TRANSCRIPTION FACTOR BINDING SITE	PROS1 ENSG00000184500		RBL2	ENST00000379935	18971253	PAZAR	hg18	1	chr3	95175424	95175762
OREG1798103	Homo sapiens	TRANSCRIPTION FACTOR BINDING SITE	PROS1 ENSG00000184500		RBL2	ENST00000379935	18971253	PAZAR	hg19	1	chr3	93692734	93693072
OREG1798103	Homo sapiens	TRANSCRIPTION FACTOR BINDING SITE	PROS1 ENSG00000184500		RBL2	ENST00000379935	18971253	PAZAR	hg38	1	chr3	93973890	93974228
OREG1813738	Homo sapiens	TRANSCRIPTION FACTOR BINDING SITE	PROS1 ENSG00000184500		RBL2	ENST00000379935	18971253	PAZAR	hg18	1	chr3	95175426	95175874
OREG1813738	Homo sapiens	TRANSCRIPTION FACTOR BINDING SITE	PROS1 ENSG00000184500		RBL2	ENST00000379935	18971253	PAZAR	hg19	1	chr3	93692736	93693184
OREG1813738	Homo sapiens	TRANSCRIPTION FACTOR BINDING SITE	PROS1 ENSG00000184500		RBL2	ENST00000379935	18971253	PAZAR	hg38	1	chr3	93973892	93974340
OREG1862564	Homo sapiens	TRANSCRIPTION FACTOR BINDING SITE	PROS1 ENSG00000184500		SPI1	ENST00000378538	18971253	PAZAR	hg18	1	chr3	95155073	95155573
OREG1862564	Homo sapiens	TRANSCRIPTION FACTOR BINDING SITE	PROS1 ENSG00000184500		SPI1	ENST00000378538	18971253	PAZAR	hg19	1	chr3	93672383	93672883
OREG1862564	Homo sapiens	TRANSCRIPTION FACTOR BINDING SITE	PROS1 ENSG00000184500		SPI1	ENST00000378538	18971253	PAZAR	hg38	1	chr3	93953539	93954039
OREG1927448	Homo sapiens	TRANSCRIPTION FACTOR BINDING SITE	PROS1 ENSG00000184500		TRIM28	ENST00000253024	18971253	PAZAR	hg18	1	chr3	95174900	95175250
OREG1927448	Homo sapiens	TRANSCRIPTION FACTOR BINDING SITE	PROS1 ENSG00000184500		TRIM28	ENST00000253024	18971253	PAZAR	hg19	1	chr3	93692210	93692560
OREG1927448	Homo sapiens	TRANSCRIPTION FACTOR BINDING SITE	PROS1 ENSG00000184500		TRIM28	ENST00000253024	18971253	PAZAR	hg38	1	chr3	93973366	93973716

## Sheet: S.Table6 DE genes per condition
Culture Condition	Gene	p_val	avg_log2FC	pct.1	pct.2	p_val_adj
Epithelial	MT.CO3	1.73e-102	0.67733	1	1	4.72e-98
Epithelial	SERPINB3	8.41e-78	1.29994	0.733	0.423	2.29e-73
Epithelial	MT.ND2	8.43e-65	0.47411	1	1	2.3e-60
Epithelial	MT.ND3	3.29e-61	0.450872	1	0.998	8.97e-57
Epithelial	MT.CYB	9.08e-54	0.425424	1	0.999	2.48e-49
Epithelial	ALDH1A1	3.89e-48	1.25846	0.356	0.149	1.06e-43
Epithelial	MT.ATP6	3.42e-47	0.389009	1	0.998	9.33e-43
Epithelial	HLA.DRA	2.12e-40	1.06323	0.552	0.332	5.79e-36
Epithelial	MT.CO1	5.42e-39	0.294695	1	1	1.48e-34
Epithelial	MT.ND1	1.13e-34	0.337527	1	0.999	3.08e-30
Epithelial	AGR2	3.35e-28	0.725798	0.701	0.527	9.13e-24
Epithelial	MSMB	2.57e-26	1.03548	0.411	0.243	7.02e-22
Epithelial	UPK1B	6.2e-26	0.924455	0.388	0.219	1.69e-21
Epithelial	EEF1A1	1.17e-24	0.331124	0.977	0.974	3.19e-20
Epithelial	AQP3	3.09e-24	0.835464	0.591	0.43	8.42e-20
Epithelial	CD74	1.92e-18	0.539518	0.786	0.706	5.24e-14
Epithelial	MT.ATP8	4.22e-18	0.393131	0.932	0.892	1.15e-13
Epithelial	UCP2	2.66e-17	0.634761	0.418	0.274	7.24e-13
Epithelial	TPT1	8.2e-16	0.296895	0.972	0.977	2.24e-11
Epithelial	WFDC2	3.62e-15	0.477993	0.81	0.736	9.87e-11
Epithelial	BPIFB1	2.18e-14	0.749933	0.514	0.386	5.96e-10
Epithelial	SCGB1A1	2.8e-12	1.65199	0.488	0.392	7.63e-08
Epithelial	TXN	3.02e-11	0.513866	0.525	0.426	8.24e-07
Epithelial	CYP4X1	1.6e-10	0.567589	0.272	0.177	4.36e-06
Epithelial	HLA.DRB1	3.59e-10	0.599671	0.319	0.22	9.78e-06
Epithelial	SLPI	1.33e-09	0.261581	0.9	0.828	3.64e-05
Epithelial	SCGB3A1	1.57e-09	0.953393	0.386	0.293	4.27e-05
Epithelial	H3F3A	1.71e-09	0.329989	0.762	0.705	4.67e-05
Epithelial	S100A6	2.21e-09	0.278123	0.804	0.754	6.02e-05
Epithelial	PABPC1	2.27e-09	0.344421	0.76	0.695	6.18e-05
Epithelial	CYB5A	3.18e-09	0.574647	0.31	0.217	8.68e-05
Epithelial	SOX2	1.44e-08	0.580105	0.285	0.198	0.000392699
Epithelial	RPL10A	3.99e-08	0.326287	0.665	0.607	0.0010872
Epithelial	RPS13	5.05e-08	0.318544	0.801	0.785	0.00137812
Epithelial	RPS4X	8.8e-08	0.382783	0.546	0.473	0.00239922
Epithelial	RPS6	4.9e-07	0.25906	0.827	0.825	0.0133776
Epithelial	CD9	5.11e-07	0.44785	0.329	0.25	0.0139362
Epithelial	RPL5	5.3e-07	0.353686	0.662	0.613	0.014444
Epithelial	RPS24	5.82e-07	0.258781	0.865	0.844	0.0158618
Epithelial+ PROS1	SCGB3A1	0	1.45427	0.451	0.257	0
Epithelial+ PROS1	MT.CO3	0	0.516355	1	0.999	0
Epithelial+ PROS1	MT.CYB	0	0.466985	1	0.998	0
Epithelial+ PROS1	MT.ATP6	0	0.466469	1	0.998	0
Epithelial+ PROS1	MT.ND3	0	0.398381	1	0.998	0
Epithelial+ PROS1	MT.ND2	2.24e-291	0.27366	1	1	6.12e-287
Epithelial+ PROS1	MT.ATP8	7.77e-203	0.389292	0.933	0.882	2.12e-198
Epithelial+ PROS1	CD24	1.14e-193	0.593879	0.727	0.613	3.12e-189
Epithelial+ PROS1	EEF1A1	9.58e-170	0.271283	0.985	0.971	2.61e-165
Epithelial+ PROS1	VIM	2.19e-143	0.880896	0.425	0.293	5.98e-139
Epithelial+ PROS1	CEACAM6	5.62e-120	0.493257	0.652	0.534	1.53e-115
Epithelial+ PROS1	H3F3A	5.56e-112	0.379326	0.761	0.693	1.52e-107
Epithelial+ PROS1	GABRP	2.25e-107	0.645476	0.35	0.238	6.13e-103
Epithelial+ PROS1	HSPB1	2.42e-105	0.513818	0.749	0.683	6.6e-101
Epithelial+ PROS1	ALDH1A3	4.76e-87	0.464112	0.575	0.481	1.3e-82
Epithelial+ PROS1	PIGR	9.58e-84	0.464247	0.607	0.518	2.61e-79
Epithelial+ PROS1	RHOB	2.31e-82	0.569009	0.398	0.3	6.31e-78
Epithelial+ PROS1	CDKN2B	2.16e-77	0.545201	0.306	0.212	5.88e-73
Epithelial+ PROS1	AQP3	4.89e-55	0.331084	0.502	0.416	1.33e-50
Epithelial+ PROS1	ZMAT3	7.25e-52	0.468408	0.272	0.198	1.98e-47
Epithelial+ PROS1	CAPNS1	2.32e-49	0.395057	0.436	0.366	6.33e-45
Epithelial+ PROS1	RPL5	9.16e-43	0.266769	0.654	0.604	2.5e-38
Epithelial+ PROS1	CYR61	2.92e-42	0.461809	0.268	0.203	7.97e-38
Epithelial+ PROS1	TUBB	2.09e-38	0.407125	0.325	0.262	5.71e-34
Epithelial+ PROS1	PMEPA1	4.08e-36	0.400975	0.268	0.208	1.11e-31
Epithelial+ PROS1	KRT8	9.32e-36	0.379514	0.377	0.318	2.54e-31
Epithelial+ PROS1	IL32	1.78e-34	0.417003	0.358	0.301	4.85e-30
Epithelial+ PROS1	MYL6	7.78e-33	0.269195	0.611	0.574	2.12e-28
Epithelial+ PROS1	BTG2	2.98e-29	0.372208	0.254	0.201	8.12e-25
Epithelial+ PROS1	KRT17	8.46e-28	0.280569	0.598	0.551	2.31e-23
Epithelial+ PROS1	MYO1B	1.7e-27	0.362345	0.284	0.233	4.63e-23
Epithelial+ PROS1	RAB11FIP1	3.32e-27	0.275152	0.411	0.356	9.06e-23
Epithelial+ PROS1	CYB5A	7.69e-26	0.351125	0.258	0.209	2.1e-21
Epithelial+ PROS1	2002-09-01	3e-25	0.303894	0.393	0.345	8.19e-21
Epithelial+ PROS1	SRD5A3	3.19e-24	0.350385	0.296	0.25	8.71e-20
Epithelial+ PROS1	RPL7	9.26e-24	0.268642	0.452	0.409	2.53e-19
Epithelial+ PROS1	TM4SF1	3.07e-22	0.301216	0.336	0.288	8.37e-18
Epithelial+ PROS1	UPK1B	1.17e-20	0.313663	0.258	0.213	3.2e-16
Epithelial+ PROS1	UCP2	1.35e-20	0.284947	0.314	0.267	3.68e-16
Epithelial+ PROS1	TPM1	1.8e-20	0.299418	0.608	0.589	4.9e-16
Epithelial+ PROS1	JUN	2.64e-19	0.270132	0.391	0.353	7.2e-15
Epithelial+ PROS1	PALLD	5.85e-19	0.26606	0.361	0.319	1.59e-14
Epithelial+ PROS1	XRCC5	1.05e-17	0.253096	0.309	0.268	2.87e-13
Epithelial+ PROS1	BPIFB1	1.96e-17	0.25736	0.423	0.38	5.34e-13
Epithelial+ PROS1	SPTAN1	1.62e-15	0.264536	0.251	0.214	4.41e-11
Epithelial+ PROS1	CD151	1.4e-14	0.253261	0.296	0.26	3.82e-10
Epithelial+ PROS1	FOS	1.75e-14	0.294633	0.395	0.367	4.78e-10
Epithelial+ PROS1	EGR1	4.34e-12	0.258983	0.377	0.353	1.18e-07
Epithelial+ PROS1	BPIFA1	1.04e-09	0.63448	0.258	0.231	2.83e-05
Epithelial+ Virus	IFI6	6.81e-105	0.671744	0.973	0.84	1.86e-100
Epithelial+ Virus	B2M	3.78e-91	0.456576	0.996	0.984	1.03e-86
Epithelial+ Virus	HLA.A	2.36e-75	0.495038	0.977	0.937	6.45e-71
Epithelial+ Virus	HLA.C	1.73e-66	0.513728	0.944	0.874	4.73e-62
Epithelial+ Virus	HLA.B	3.32e-65	0.533629	0.92	0.832	9.06e-61
Epithelial+ Virus	IFITM3	1.13e-56	0.521652	0.91	0.784	3.09e-52
Epithelial+ Virus	TXNIP	9.26e-52	0.560353	0.838	0.73	2.53e-47
Epithelial+ Virus	MX1	9.1e-41	0.631055	0.627	0.449	2.48e-36
Epithelial+ Virus	TNFSF10	2.42e-40	0.495689	0.802	0.685	6.61e-36
Epithelial+ Virus	IFIT2	3.65e-34	0.525594	0.615	0.443	9.95e-30
Epithelial+ Virus	LGALS3BP	6.63e-34	0.478772	0.784	0.683	1.81e-29
Epithelial+ Virus	IFIT3	1.32e-32	0.429327	0.721	0.558	3.6e-28
Epithelial+ Virus	IFITM2	1.54e-30	0.661481	0.489	0.351	4.19e-26
Epithelial+ Virus	HLA.E	1.09e-29	0.479858	0.666	0.535	2.97e-25
Epithelial+ Virus	ISG15	2.75e-29	0.422047	0.732	0.58	7.49e-25
Epithelial+ Virus	IFI44L	2.45e-28	0.512405	0.605	0.455	6.69e-24
Epithelial+ Virus	IFI27	6.23e-28	0.481395	0.641	0.505	1.7e-23
Epithelial+ Virus	LY6E	1.04e-26	0.492576	0.605	0.485	2.84e-22
Epithelial+ Virus	SLPI	1.13e-23	0.481922	0.84	0.829	3.07e-19
Epithelial+ Virus	MX2	1.87e-23	0.504312	0.444	0.318	5.11e-19
Epithelial+ Virus	CP	1.93e-22	0.686792	0.474	0.364	5.26e-18
Epithelial+ Virus	IFIT1	1.64e-20	0.407436	0.58	0.449	4.47e-16
Epithelial+ Virus	OAS2	1.9e-19	0.557266	0.347	0.242	5.19e-15
Epithelial+ Virus	XAF1	4.67e-19	0.436884	0.542	0.435	1.27e-14
Epithelial+ Virus	EPSTI1	5.81e-19	0.545269	0.276	0.181	1.58e-14
Epithelial+ Virus	RARRES1	1.24e-18	0.338359	0.811	0.758	3.38e-14
Epithelial+ Virus	RSAD2	2.17e-18	0.451599	0.405	0.296	5.91e-14
Epithelial+ Virus	IFI44	7.18e-17	0.523389	0.295	0.201	1.96e-12
Epithelial+ Virus	CXCL10	7.26e-17	0.610173	0.343	0.243	1.98e-12
Epithelial+ Virus	IGFBP3	1.42e-16	0.559169	0.541	0.459	3.87e-12
Epithelial+ Virus	TAP1	2.76e-16	0.468869	0.439	0.342	7.53e-12
Epithelial+ Virus	C3	1.64e-15	0.379981	0.722	0.672	4.48e-11
Epithelial+ Virus	OAS1	1.72e-15	0.466396	0.345	0.25	4.69e-11
Epithelial+ Virus	BST2	3.73e-15	0.414213	0.411	0.314	1.02e-10
Epithelial+ Virus	MDK	5.65e-14	0.33578	0.687	0.625	1.54e-09
Epithelial+ Virus	STAT1	7.02e-14	0.459643	0.446	0.362	1.92e-09
Epithelial+ Virus	GABRP	2.89e-13	0.518155	0.34	0.257	7.9e-09
Epithelial+ Virus	SAMD9	2.35e-12	0.435968	0.377	0.292	6.42e-08
Epithelial+ Virus	TMEM45A	2.45e-12	0.499136	0.363	0.286	6.67e-08
Epithelial+ Virus	NT5C3A	1.01e-11	0.436238	0.314	0.237	2.77e-07
Epithelial+ Virus	PARP14	3.25e-11	0.436907	0.298	0.225	8.85e-07
Epithelial+ Virus	KRT19	4.13e-11	0.29687	0.613	0.545	1.13e-06
Epithelial+ Virus	PLSCR1	4.37e-11	0.33099	0.548	0.476	1.19e-06
Epithelial+ Virus	SPATS2L	5.58e-11	0.32555	0.514	0.444	1.52e-06
Epithelial+ Virus	XBP1	1.9e-10	0.426855	0.469	0.398	5.18e-06
Epithelial+ Virus	SAMHD1	6.85e-10	0.406645	0.32	0.253	1.87e-05
Epithelial+ Virus	WFDC2	8.34e-10	0.322404	0.747	0.736	2.28e-05
Epithelial+ Virus	NCOA7	1.71e-09	0.302822	0.56	0.495	4.65e-05
Epithelial+ Virus	CRABP2	1.84e-09	0.264735	0.519	0.441	5.01e-05
Epithelial+ Virus	OAS3	2.63e-09	0.411034	0.295	0.23	7.17e-05
Epithelial+ Virus	TRIM22	4.11e-09	0.315404	0.415	0.35	0.00011205
Epithelial+ Virus	LGALS9	5.03e-09	0.402374	0.329	0.267	0.000137086
Epithelial+ Virus	APOD	9.2e-09	0.384214	0.369	0.3	0.000250874
Epithelial+ Virus	LDHA	1.85e-08	0.37594	0.34	0.279	0.000505717
Epithelial+ Virus	PARP9	2.1e-08	0.350227	0.292	0.229	0.000574061
Epithelial+ Virus	GBP3	3.1e-08	0.362995	0.275	0.215	0.000845653
Epithelial+ Virus	SP110	5.78e-08	0.3622	0.307	0.246	0.00157598
Epithelial+ Virus	EIF2AK2	6.51e-08	0.392771	0.297	0.237	0.00177694
Epithelial+ Virus	CSTB	7.58e-08	0.251638	0.857	0.851	0.00206659
Epithelial+ Virus	UBE2L6	9.72e-07	0.358798	0.278	0.225	0.0265223
Epithelial+ Virus+ PROS1	SPINK5	0	1.66526	0.277	0.064	0
Epithelial+ Virus+ PROS1	SERPINB3	0	1.43436	0.7	0.38	0
Epithelial+ Virus+ PROS1	KRT6A	0	1.27139	0.402	0.18	0
Epithelial+ Virus+ PROS1	FGFBP1	0	1.25724	0.26	0.081	0
Epithelial+ Virus+ PROS1	CSTA	0	1.25205	0.405	0.186	0
Epithelial+ Virus+ PROS1	AQP3	0	1.02216	0.624	0.399	0
Epithelial+ Virus+ PROS1	IFI6	0	1.00392	0.989	0.819	0
Epithelial+ Virus+ PROS1	CD74	0	0.858563	0.861	0.68	0
Epithelial+ Virus+ PROS1	IFITM3	0	0.660371	0.919	0.765	0
Epithelial+ Virus+ PROS1	MT.ND1	0	0.405629	1	0.999	0
Epithelial+ Virus+ PROS1	IFI27	1.8e-290	0.780545	0.697	0.477	4.92e-286
Epithelial+ Virus+ PROS1	HLA.DRA	4.65e-255	0.863149	0.518	0.303	1.27e-250
Epithelial+ Virus+ PROS1	SERPINB4	4.16e-254	1.01166	0.286	0.116	1.13e-249
Epithelial+ Virus+ PROS1	S100A9	8.03e-219	0.772245	0.655	0.479	2.19e-214
Epithelial+ Virus+ PROS1	AGR2	2.17e-207	0.771058	0.678	0.504	5.91e-203
Epithelial+ Virus+ PROS1	S100A8	2.67e-205	0.87355	0.476	0.288	7.28e-201
Epithelial+ Virus+ PROS1	B2M	2.72e-196	0.324762	0.997	0.982	7.42e-192
Epithelial+ Virus+ PROS1	APOL1	1.04e-195	0.96173	0.373	0.207	2.83e-191
Epithelial+ Virus+ PROS1	KRT19	1.39e-173	0.615476	0.671	0.526	3.78e-169
Epithelial+ Virus+ PROS1	ISG15	7.22e-163	0.52164	0.75	0.556	1.97e-158
Epithelial+ Virus+ PROS1	MX1	6.63e-149	0.544997	0.603	0.429	1.81e-144
Epithelial+ Virus+ PROS1	IFI44L	1.22e-143	0.536842	0.606	0.434	3.34e-139
Epithelial+ Virus+ PROS1	LY6E	4.39e-142	0.571524	0.616	0.467	1.2e-137
Epithelial+ Virus+ PROS1	FOS	6.58e-128	0.627739	0.498	0.351	1.79e-123
Epithelial+ Virus+ PROS1	IFITM2	1.14e-125	0.628877	0.479	0.333	3.12e-121
Epithelial+ Virus+ PROS1	IGFBP3	1.46e-118	0.673838	0.571	0.443	3.99e-114
Epithelial+ Virus+ PROS1	BST2	2.61e-110	0.602423	0.435	0.297	7.11e-106
Epithelial+ Virus+ PROS1	SERPINB1	2.87e-106	0.704306	0.372	0.246	7.82e-102
Epithelial+ Virus+ PROS1	PTMA	8.48e-106	0.323198	0.949	0.931	2.31e-101
Epithelial+ Virus+ PROS1	XAF1	2.81e-104	0.479909	0.557	0.418	7.66e-100
Epithelial+ Virus+ PROS1	HLA.DRB1	5.51e-102	0.654544	0.325	0.203	1.5e-97
Epithelial+ Virus+ PROS1	KRT5	4.13e-96	0.723999	0.552	0.451	1.13e-91
Epithelial+ Virus+ PROS1	ID1	5.81e-86	0.595033	0.503	0.392	1.58e-81
Epithelial+ Virus+ PROS1	MX2	3.55e-85	0.518796	0.427	0.304	9.68e-81
Epithelial+ Virus+ PROS1	JUNB	3.14e-84	0.545993	0.445	0.331	8.56e-80
Epithelial+ Virus+ PROS1	LGALS3BP	5.13e-84	0.346292	0.776	0.671	1.4e-79
Epithelial+ Virus+ PROS1	KLF5	4.21e-69	0.494949	0.389	0.285	1.15e-64
Epithelial+ Virus+ PROS1	STAT1	1.9e-67	0.453673	0.455	0.348	5.19e-63
Epithelial+ Virus+ PROS1	S100P	3.51e-65	0.442827	0.483	0.375	9.58e-61
Epithelial+ Virus+ PROS1	OAS3	1.85e-64	0.523027	0.313	0.217	5.04e-60
Epithelial+ Virus+ PROS1	IFI16	2.99e-63	0.380284	0.537	0.432	8.16e-59
Epithelial+ Virus+ PROS1	S100A14	3.29e-60	0.546934	0.316	0.225	8.97e-56
Epithelial+ Virus+ PROS1	MSMB	4.23e-60	0.494872	0.328	0.231	1.15e-55
Epithelial+ Virus+ PROS1	TXNIP	3.09e-56	0.276199	0.783	0.725	8.44e-52
Epithelial+ Virus+ PROS1	RPS18	1.66e-55	0.298339	0.805	0.772	4.53e-51
Epithelial+ Virus+ PROS1	OAS2	9.75e-55	0.457382	0.323	0.232	2.66e-50
Epithelial+ Virus+ PROS1	ATP1B3	7.96e-54	0.486208	0.338	0.248	2.17e-49
Epithelial+ Virus+ PROS1	SOX2	3.89e-49	0.455928	0.269	0.187	1.06e-44
Epithelial+ Virus+ PROS1	EGR1	1.19e-47	0.393028	0.434	0.344	3.23e-43
Epithelial+ Virus+ PROS1	IFI44	1.02e-44	0.420427	0.27	0.192	2.78e-40
Epithelial+ Virus+ PROS1	RPL27A	1.48e-44	0.264803	0.799	0.761	4.03e-40
Epithelial+ Virus+ PROS1	PLP2	9.88e-43	0.515022	0.268	0.196	2.69e-38
Epithelial+ Virus+ PROS1	OAS1	7.23e-41	0.410508	0.32	0.241	1.97e-36
Epithelial+ Virus+ PROS1	GAPDH	3.08e-40	0.347962	0.549	0.485	8.39e-36
Epithelial+ Virus+ PROS1	ZFP36	6.14e-40	0.418829	0.303	0.228	1.68e-35
Epithelial+ Virus+ PROS1	LGALS3	1.29e-39	0.31369	0.599	0.538	3.51e-35
Epithelial+ Virus+ PROS1	LGALS9	4.59e-38	0.39412	0.334	0.258	1.25e-33
Epithelial+ Virus+ PROS1	GLUL	3.17e-37	0.339026	0.446	0.369	8.63e-33
Epithelial+ Virus+ PROS1	SAMD9	5.14e-37	0.356964	0.362	0.284	1.4e-32
Epithelial+ Virus+ PROS1	TXN	7.48e-31	0.345012	0.475	0.419	2.04e-26
Epithelial+ Virus+ PROS1	SHISA5	2.57e-30	0.383039	0.263	0.201	7e-26
Epithelial+ Virus+ PROS1	CD9	7.71e-30	0.364939	0.305	0.241	2.1e-25
Epithelial+ Virus+ PROS1	SFN	1.99e-29	0.357021	0.487	0.424	5.43e-25
Epithelial+ Virus+ PROS1	UBE2L6	2.77e-29	0.357611	0.281	0.217	7.56e-25
Epithelial+ Virus+ PROS1	SAMHD1	3.23e-29	0.340481	0.31	0.246	8.81e-25
Epithelial+ Virus+ PROS1	RPL10A	8.87e-29	0.261158	0.641	0.602	2.42e-24
Epithelial+ Virus+ PROS1	RPL36	1.94e-28	0.253053	0.652	0.615	5.29e-24
Epithelial+ Virus+ PROS1	CST3	1.51e-27	0.367865	0.298	0.238	4.13e-23
Epithelial+ Virus+ PROS1	TPI1	4.17e-26	0.338895	0.342	0.284	1.14e-21
Epithelial+ Virus+ PROS1	PDZK1IP1	6.57e-26	0.250759	0.543	0.481	1.79e-21
Epithelial+ Virus+ PROS1	JUN	1.3e-25	0.275103	0.414	0.351	3.55e-21
Epithelial+ Virus+ PROS1	LDHA	3.39e-25	0.383762	0.328	0.273	9.25e-21
Epithelial+ Virus+ PROS1	PARP9	2.25e-24	0.333217	0.279	0.223	6.14e-20
Epithelial+ Virus+ PROS1	ATP5F1B	9.22e-23	0.326934	0.318	0.265	2.52e-18
Epithelial+ Virus+ PROS1	IER2	1.93e-22	0.313371	0.254	0.2	5.27e-18
Epithelial+ Virus+ PROS1	DHCR24	9.27e-22	0.294231	0.35	0.295	2.53e-17
Epithelial+ Virus+ PROS1	RSAD2	1.47e-21	0.306857	0.35	0.291	4e-17
Epithelial+ Virus+ PROS1	SP100	4.13e-21	0.298938	0.308	0.254	1.13e-16
Epithelial+ Virus+ PROS1	TSPAN1	1.03e-20	0.307233	0.288	0.235	2.81e-16
Epithelial+ Virus+ PROS1	ATP5MC3	1.73e-20	0.333764	0.365	0.318	4.71e-16
Epithelial+ Virus+ PROS1	EIF2AK2	3.77e-20	0.305612	0.281	0.231	1.03e-15
Epithelial+ Virus+ PROS1	HMGN2	4.62e-19	0.34713	0.31	0.261	1.26e-14
Epithelial+ Virus+ PROS1	COX5A	6.85e-19	0.305405	0.287	0.238	1.87e-14
Epithelial+ Virus+ PROS1	CP	1.44e-18	0.255089	0.416	0.359	3.91e-14
Epithelial+ Virus+ PROS1	ASS1	2.95e-18	0.305951	0.255	0.209	8.06e-14
Epithelial+ Virus+ PROS1	C15orf48	1.78e-17	0.255744	0.321	0.271	4.86e-13
Epithelial+ Virus+ PROS1	XBP1	2.01e-14	0.296507	0.432	0.395	5.49e-10

## Sheet: S.Table7 PROS1 reg. proteins
Protein	Regulatory potential for PROS1
FGF23	0.00465288
CRLF2	0.00350755
TSLP	0.0034991
GH2	0.00292037
IFNL1	0.00275363
IL27	0.00258715
IL20	0.00255241
SECTM1	0.00226702
EBI3	0.00214866
CSH1	0.00197853
IL21	0.0019632
IL19	0.00184184
IL12B	0.00179767
CSHL1	0.00179635
IL12A	0.0017739
IL23A	0.00176429
IL15	0.00161188
GDF3	0.00158325
CRLF1	0.00157921
IFNL2	0.00157061
PTPRT	0.0015701
THPO	0.00154275
IL17F	0.0015297
IL7	0.00148678
IL22	0.00148409
IL24	0.00146401
CTF1	0.00143323
IFNK	0.00141531
IFNL3	0.00140864
IL10	0.0013532
ANGPT4	0.00134925
CLCF1	0.00134081
IL17A	0.00128584
DSCAM	0.00123185
OSM	0.00122785
IL3	0.00114744
IL18	0.0011462
IFNW1	0.00114379
IL5	0.00113599
IL2	0.00112801
IL25	0.00110788
PCDHA7	0.00109972
CDHR1	0.00109643
PCDHA4	0.00109322
LEFTY2	0.00108872
IL9	0.00108819
CSF2	0.00107177
IL4	0.00106362
CNTF	0.00105949
IFNB1	0.00104468
CD6	0.0010353
PTGS2	0.00103508
EPO	0.00103497
LIF	0.00103283
BMP5	0.00101018
IL31	0.0010024
IFNA7	0.000999764
IFNA17	0.000994584
HMGB1	0.000991979
IFNA16	0.000988408
VGF	0.000985623
GDF2	0.000982715
PDGFD	0.000978422
IFNA10	0.000978163
GDF1	0.000976737
ANGPT2	0.000973152
TDGF1	0.000971003
IFNA6	0.000968816
DKK2	0.000966522
CNTN2	0.000962256
IFNA14	0.000951376
CDH3	0.000951274
IFNA4	0.000949249
FLT3LG	0.00094788
CCL11	0.000935006
IFNA2	0.000913483
IL6	0.000912396
HAMP	0.000907626
MMP13	0.00090383
IFNG	0.000902615
INHBC	0.000902597
TFF1	0.000901505
CX3CL1	0.000899141
AMH	0.000898079
TNFSF10	0.00089736
PRL	0.000889034
GH1	0.000887472
IFNA8	0.000885551
CCL15	0.000883622
IL13	0.000880225
IFNA5	0.0008761
CTGF	0.000874324
IL1B	0.000866611					IL1B	0.000866611
TNFSF18	0.000863023					TNFSF18	0.000863023
INHA	0.000861234					INHA	0.000861234
BMP7	0.000859804					BMP7	0.000859804
TGFB2	0.000854753					TGFB2	0.000854753
CARTPT	0.000850491					CARTPT	0.000850491
GDF15	0.000850382					GDF15	0.000850382
BMP6	0.000847589					BMP6	0.000847589
LEFTY1	0.00084743					LEFTY1	0.00084743
GDNF	0.000847254					GDNF	0.000847254
CYR61	0.000844436					CYR61	0.000844436
LEP	0.000843721					LEP	0.000843721
NAMPT	0.000841052					NAMPT	0.000841052
BMP15	0.000836837					BMP15	0.000836837
MST1	0.000833732					MST1	0.000833732
GPNMB	0.000830154					GPNMB	0.000830154
OSGIN1	0.000829198					OSGIN1	0.000829198
DKK1	0.000821499					DKK1	0.000821499
BMP4	0.000818806					BMP4	0.000818806
ANGPTL1	0.000818143					ANGPTL1	0.000818143
TNFSF14	0.000817989					TNFSF14	0.000817989
IL17C	0.000817198					IL17C	0.000817198
BMP8A	0.000814882					BMP8A	0.000814882
IL11	0.00081445					IL11	0.00081445
IFNA1	0.000811836					IFNA1	0.000811836
IGF2	0.000811527					IGF2	0.000811527
JAG1	0.00080614					JAG1	0.00080614
IFNA13	0.000804785					IFNA13	0.000804785
KITLG	0.000802649					KITLG	0.000802649
TGFB1	0.000799802					TGFB1	0.000799802
PTDSS1	0.000797678					PTDSS1	0.000797678
BMP2	0.000793171					BMP2	0.000793171
ANGPT1	0.000792577					ANGPT1	0.000792577
ALOX5AP	0.000792221					ALOX5AP	0.000792221
CMTM8	0.000791325					CMTM8	0.000791325
FGF21	0.000789215					FGF21	0.000789215
NGF	0.000788321					NGF	0.000788321
IFNA21	0.00078206					IFNA21	0.00078206
NTF3	0.000780372					NTF3	0.000780372
CD40LG	0.000774053					CD40LG	0.000774053
CSH2	0.000772708					CSH2	0.000772708
PROS1	0.000771406					PROS1	0.000771406
GDF9	0.00077075					GDF9	0.00077075
THBS1	0.000767869					THBS1	0.000767869
CDH11	0.000764986					CDH11	0.000764986
ADIPOQ	0.000764782					ADIPOQ	0.000764782
PDGFB	0.00076409					PDGFB	0.00076409
NPPA	0.000760782					NPPA	0.000760782
FGF2	0.000755239					FGF2	0.000755239
FGF4	0.000755045					FGF4	0.000755045
FBRS	0.000751041					FBRS	0.000751041
IGF1	0.000750352					IGF1	0.000750352
PLAU	0.000747817					PLAU	0.000747817
PSAP	0.000746208					PSAP	0.000746208
PTH	0.00074468					PTH	0.00074468
WISP2	0.000744182					WISP2	0.000744182
DLL4	0.000743754					DLL4	0.000743754
UCN	0.00074155					UCN	0.00074155
SHH	0.000741079					SHH	0.000741079
LAMB2	0.000739916					LAMB2	0.000739916
CSF3	0.000736086					CSF3	0.000736086
FGF9	0.000735881					FGF9	0.000735881
FSHB	0.000735761					FSHB	0.000735761
RARRES2	0.00073459					RARRES2	0.00073459
PDGFA	0.000731088					PDGFA	0.000731088
IL1A	0.000730825					IL1A	0.000730825
INHBE	0.00073055					INHBE	0.00073055
CAMP	0.000729384					CAMP	0.000729384
INHBB	0.000727031					INHBB	0.000727031
IL36A	0.000725825					IL36A	0.000725825
CGA	0.000725175					CGA	0.000725175
NODAL	0.000722374					NODAL	0.000722374
INHBA	0.00072115					INHBA	0.00072115
MSTN	0.000720488					MSTN	0.000720488
SEMA3A	0.000718088					SEMA3A	0.000718088
LHB	0.000717393					LHB	0.000717393
PGF	0.000715974					PGF	0.000715974
TTR	0.000712152					TTR	0.000712152
CCL13	0.000711541					CCL13	0.000711541
TNFSF9	0.000710739					TNFSF9	0.000710739
VEGFD	0.000709492					VEGFD	0.000709492
ADM	0.000706418					ADM	0.000706418
CD34	0.000703749					CD34	0.000703749
SERPINE1	0.000703671					SERPINE1	0.000703671
TFPI	0.000701904					TFPI	0.000701904
CD40	0.000701416					CD40	0.000701416
RET	0.000700869					RET	0.000700869
CD2	0.000700232					CD2	0.000700232
PDGFC	0.000700208					PDGFC	0.000700208
TGFA	0.000697709					TGFA	0.000697709
PTPRC	0.000697322					PTPRC	0.000697322
ARTN	0.000696176					ARTN	0.000696176
BDNF	0.000695962					BDNF	0.000695962
HGF	0.000694517					HGF	0.000694517
MDK	0.000693849					MDK	0.000693849
GDF6	0.00069064					GDF6	0.00069064
CLSTN1	0.000689275					CLSTN1	0.000689275
UCN2	0.000688486					UCN2	0.000688486
KLK3	0.000687569					KLK3	0.000687569
HBEGF	0.000684996					HBEGF	0.000684996
HLA-G	0.000683692					HLA-G	0.000683692
SLIT2	0.000682223					SLIT2	0.000682223
INS	0.000681193					INS	0.000681193
TNFSF13	0.000680288					TNFSF13	0.000680288
MADCAM1	0.000679935					MADCAM1	0.000679935
FGF8	0.000679434					FGF8	0.000679434
VEGFA	0.000679115					VEGFA	0.000679115
CEACAM1	0.00067765					CEACAM1	0.00067765
ALCAM	0.000676639					ALCAM	0.000676639
VEGFC	0.000676611					VEGFC	0.000676611
TNFSF15	0.000673901					TNFSF15	0.000673901
IL16	0.000671507					IL16	0.000671507
SDK1	0.000671232					SDK1	0.000671232
BMP10	0.000669967					BMP10	0.000669967
WNT1	0.000667883					WNT1	0.000667883
TIMP1	0.000665597					TIMP1	0.000665597
COL2A1	0.000665572					COL2A1	0.000665572
LTF	0.000663937					LTF	0.000663937
TF	0.000662284					TF	0.000662284
SELE	0.000661652					SELE	0.000661652
CELSR1	0.000660605					CELSR1	0.000660605
TNF	0.000660224					TNF	0.000660224
LTA	0.000658725					LTA	0.000658725
AREG	0.000658308					AREG	0.000658308
CSF1	0.000657818					CSF1	0.000657818
CDH13	0.000656418					CDH13	0.000656418
NPPC	0.00065464					NPPC	0.00065464
PIK3CB	0.000654114					PIK3CB	0.000654114
MAPT	0.000653506					MAPT	0.000653506
CCL14	0.000653148					CCL14	0.000653148
NCAM1	0.000650628					NCAM1	0.000650628
IL36G	0.000650461					IL36G	0.000650461
ADAM17	0.000649971					ADAM17	0.000649971
GMFB	0.000648739					GMFB	0.000648739
WNT4	0.000648578					WNT4	0.000648578
HMGB2	0.000648506					HMGB2	0.000648506
PLAT	0.000645918					PLAT	0.000645918
CD28	0.000642474					CD28	0.000642474
CHGB	0.000642185					CHGB	0.000642185
EGF	0.000641855					EGF	0.000641855
BMP3	0.000640341					BMP3	0.000640341
DSG1	0.000638592					DSG1	0.000638592
NOV	0.000637346					NOV	0.000637346
TNFSF11	0.000635514					TNFSF11	0.000635514
CCL1	0.00063522					CCL1	0.00063522
NRTN	0.000634811					NRTN	0.000634811
HLA-F	0.000633062					HLA-F	0.000633062
CELSR2	0.000632381					CELSR2	0.000632381
A2M	0.00062991					A2M	0.00062991
GDF7	0.000629489					GDF7	0.000629489
PSPN	0.000629001					PSPN	0.000629001
MIF	0.000628457					MIF	0.000628457
CD226	0.000626175					CD226	0.000626175
CCL3	0.000625953					CCL3	0.000625953
CCL2	0.000625749					CCL2	0.000625749
FGF19	0.000625478					FGF19	0.000625478
HLA-A	0.000623845					HLA-A	0.000623845
LTB	0.000623266					LTB	0.000623266
COL1A1	0.00062203					COL1A1	0.00062203
WNT2	0.000621743					WNT2	0.000621743
ICAM3	0.000620669					ICAM3	0.000620669
CRH	0.000620357					CRH	0.000620357
NTF4	0.000619556					NTF4	0.000619556
RLN1	0.000618402					RLN1	0.000618402
GDF5	0.000618003					GDF5	0.000618003
YARS	0.000617873					YARS	0.000617873
DUSP18	0.000617768					DUSP18	0.000617768
CXCL12	0.000616621					CXCL12	0.000616621
SEMA6D	0.000616226					SEMA6D	0.000616226
PKD1	0.000615968					PKD1	0.000615968
TSHB	0.000615188					TSHB	0.000615188
PDCD1LG2	0.000612					PDCD1LG2	0.000612
CXCL8	0.000611534					CXCL8	0.000611534
CCL7	0.000610485					CCL7	0.000610485
IL1F10	0.000610171					IL1F10	0.000610171
PSEN1	0.000609327					PSEN1	0.000609327
DLL3	0.000608867					DLL3	0.000608867
OSTN	0.000608777					OSTN	0.000608777
JAM2	0.000608718					JAM2	0.000608718
EPGN	0.000608642					EPGN	0.000608642
DLL1	0.000607079					DLL1	0.000607079
SEMA3C	0.000606999					SEMA3C	0.000606999
SOST	0.000605991					SOST	0.000605991
KL	0.000604777					KL	0.000604777
GZMB	0.000604365					GZMB	0.000604365
PCDH15	0.000604042					PCDH15	0.000604042
CCL4	0.000603212					CCL4	0.000603212
MAG	0.000603173					MAG	0.000603173
CCL3L3	0.000602205					CCL3L3	0.000602205
SFRP2	0.000600332					SFRP2	0.000600332
WNT3A	0.00059989					WNT3A	0.00059989
PLG	0.000599763					PLG	0.000599763
FGF1	0.000599583					FGF1	0.000599583
NPPB	0.000599438					NPPB	0.000599438
LRRC4	0.000597362					LRRC4	0.000597362
WNT5A	0.000597343					WNT5A	0.000597343
BMP8B	0.000597145					BMP8B	0.000597145
REN	0.000596946					REN	0.000596946
TNFSF12	0.000596932					TNFSF12	0.000596932
SELP	0.000596464					SELP	0.000596464
TGFB3	0.000595973					TGFB3	0.000595973
FASLG	0.000593799					FASLG	0.000593799
CXCL14	0.000593428					CXCL14	0.000593428
PTHLH	0.000593401					PTHLH	0.000593401
CDH5	0.000593246					CDH5	0.000593246
TNFSF4	0.000592876					TNFSF4	0.000592876
PTN	0.000590234					PTN	0.000590234
IL34	0.000589854					IL34	0.000589854
GDF11	0.00058905					GDF11	0.00058905
GAD1	0.000588954					GAD1	0.000588954
SERPINA1	0.000588754					SERPINA1	0.000588754
HDC	0.000586615					HDC	0.000586615
DLK1	0.000586363					DLK1	0.000586363
CCL5	0.000585689					CCL5	0.000585689
CD274	0.000584137					CD274	0.000584137
IAPP	0.000583663					IAPP	0.000583663
CALM2	0.000583304					CALM2	0.000583304
PECAM1	0.000582606					PECAM1	0.000582606
PCDH20	0.000580876					PCDH20	0.000580876
NECTIN1	0.000580862					NECTIN1	0.000580862
EREG	0.000580295					EREG	0.000580295
ROBO1	0.000580075					ROBO1	0.000580075
FGF7	0.000579199					FGF7	0.000579199
CXCL2	0.000577057					CXCL2	0.000577057
TRO	0.000576919					TRO	0.000576919
CDH1	0.000576786					CDH1	0.000576786
DSC3	0.000576278					DSC3	0.000576278
BTLA	0.000575368					BTLA	0.000575368
F9	0.000574861					F9	0.000574861
AANAT	0.000574648					AANAT	0.000574648
RGMA	0.000571676					RGMA	0.000571676
CADM4	0.000571339					CADM4	0.000571339
GRN	0.000571211					GRN	0.000571211
FGF13	0.000570894					FGF13	0.000570894
RELN	0.000568947					RELN	0.000568947
HSP90B1	0.00056862					HSP90B1	0.00056862
GREM1	0.000568287					GREM1	0.000568287
APP	0.000568212					APP	0.000568212
F7	0.000567882					F7	0.000567882
PCDHGC3	0.000566951					PCDHGC3	0.000566951
SPN	0.000566472					SPN	0.000566472
CCL16	0.000565903					CCL16	0.000565903
HAS2	0.000565837					HAS2	0.000565837
TNFSF13B	0.000565483					TNFSF13B	0.000565483
NRG1	0.000565198					NRG1	0.000565198
IL1RN	0.000564256					IL1RN	0.000564256
FGF18	0.000564061					FGF18	0.000564061
VWF	0.000563312					VWF	0.000563312
SPP1	0.000562298					SPP1	0.000562298
FGF20	0.000562147					FGF20	0.000562147
EFNA5	0.000561597					EFNA5	0.000561597
AGT	0.000560825					AGT	0.000560825
LAMB1	0.000560044					LAMB1	0.000560044
CDH4	0.000559023					CDH4	0.000559023
UCN3	0.000559015					UCN3	0.000559015
IBSP	0.000558987					IBSP	0.000558987
IL36B	0.000558853					IL36B	0.000558853
DSC1	0.00055858					DSC1	0.00055858
EDN1	0.00055826					EDN1	0.00055826
PRLH	0.000557103					PRLH	0.000557103
CLDN11	0.000556153					CLDN11	0.000556153
FGF10	0.000555874					FGF10	0.000555874
CD24	0.000554143					CD24	0.000554143
GLG1	0.0005541					GLG1	0.0005541
BMP1	0.000553646					BMP1	0.000553646
SEMA3B	0.00055297					SEMA3B	0.00055297
SERPINC1	0.000552201					SERPINC1	0.000552201
GHRL	0.000551406					GHRL	0.000551406
GAS6	0.000551079					GAS6	0.000551079
WNT7A	0.000550804					WNT7A	0.000550804
CDH23	0.000550277					CDH23	0.000550277
IHH	0.000549238					IHH	0.000549238
CD86	0.000548705					CD86	0.000548705
MMP9	0.000548489					MMP9	0.000548489
ICAM1	0.000547013					ICAM1	0.000547013
CCL17	0.000545506					CCL17	0.000545506
GAST	0.000545419					GAST	0.000545419
APOE	0.000545339					APOE	0.000545339
VTN	0.000542711					VTN	0.000542711
LGALS3	0.000542319					LGALS3	0.000542319
CTSG	0.000542293					CTSG	0.000542293
VIP	0.00054202					VIP	0.00054202
EFEMP1	0.000541891					EFEMP1	0.000541891
CD320	0.000541487					CD320	0.000541487
CXCL10	0.000540872					CXCL10	0.000540872
ADAM15	0.000540385					ADAM15	0.000540385
TPH1	0.000539301					TPH1	0.000539301
CALM3	0.000539063					CALM3	0.000539063
SCGB3A1	0.000537873					SCGB3A1	0.000537873
HLA-DRA	0.000537861					HLA-DRA	0.000537861
EFNA4	0.000537534					EFNA4	0.000537534
HSPG2	0.000537219					HSPG2	0.000537219
ITGA9	0.000537194					ITGA9	0.000537194
SCG2	0.000536621					SCG2	0.000536621
WNT8B	0.000535959					WNT8B	0.000535959
CLEC11A	0.000535755					CLEC11A	0.000535755
EFNA1	0.000535742					EFNA1	0.000535742
VEGFB	0.00053511					VEGFB	0.00053511
PCDHGA7	0.000534816					PCDHGA7	0.000534816
IFNE	0.000534758					IFNE	0.000534758
GUCA2A	0.000534457					GUCA2A	0.000534457
IL33	0.00053391					IL33	0.00053391
EFNB3	0.000533636					EFNB3	0.000533636
PLXNB3	0.000533586					PLXNB3	0.000533586
NXPH3	0.000533115					NXPH3	0.000533115
ICAM2	0.000533005					ICAM2	0.000533005
INSL5	0.000532969					INSL5	0.000532969
NECTIN2	0.000532959					NECTIN2	0.000532959
CALM1	0.000532946					CALM1	0.000532946
TXLNA	0.000532404					TXLNA	0.000532404
FLRT2	0.000532382					FLRT2	0.000532382
WNT8A	0.000532027					WNT8A	0.000532027
POMC	0.000531816					POMC	0.000531816
TG	0.000531694					TG	0.000531694
CXCL1	0.000531635					CXCL1	0.000531635
CMTM6	0.00053026					CMTM6	0.00053026
BTC	0.000529173					BTC	0.000529173
HLA-DMA	0.000529165					HLA-DMA	0.000529165
FGF12	0.000528683					FGF12	0.000528683
APOA1	0.000528392					APOA1	0.000528392
CDH15	0.000528026					CDH15	0.000528026
CFH	0.000527627					CFH	0.000527627
NPNT	0.000527455					NPNT	0.000527455
NRG2	0.000527018					NRG2	0.000527018
NRG3	0.000526518					NRG3	0.000526518
CD80	0.000526418					CD80	0.000526418
SCT	0.000526129					SCT	0.000526129
CDH2	0.000525704					CDH2	0.000525704
ULBP2	0.000524906					ULBP2	0.000524906
CCL26	0.000524875					CCL26	0.000524875
FGF6	0.000524787					FGF6	0.000524787
FAT1	0.000524334					FAT1	0.000524334
LAMC3	0.00052432					LAMC3	0.00052432
FGF17	0.000524288					FGF17	0.000524288
PCDH1	0.000524149					PCDH1	0.000524149
EFNA3	0.000523635					EFNA3	0.000523635
FBN1	0.000523378					FBN1	0.000523378
ITGAL	0.000523078					ITGAL	0.000523078
GUCA2B	0.000522842					GUCA2B	0.000522842
RSPO4	0.000522186					RSPO4	0.000522186
CD58	0.000521878					CD58	0.000521878
FGF5	0.000521631					FGF5	0.000521631
NTN4	0.000521292					NTN4	0.000521292
NRG4	0.000521216					NRG4	0.000521216
SERPING1	0.000520458					SERPING1	0.000520458
PVR	0.000520154					PVR	0.000520154
COMP	0.000520036					COMP	0.000520036
TNFSF8	0.000517829					TNFSF8	0.000517829
ADCYAP1	0.000517427					ADCYAP1	0.000517427
F11R	0.000516791					F11R	0.000516791
LRPAP1	0.000516482					LRPAP1	0.000516482
NDP	0.000516474					NDP	0.000516474
CCL8	0.000516442					CCL8	0.000516442
GNRH1	0.000516201					GNRH1	0.000516201
FGF16	0.000516092					FGF16	0.000516092
RLN2	0.000515578					RLN2	0.000515578
ROBO2	0.00051495					ROBO2	0.00051495
L1CAM	0.000514226					L1CAM	0.000514226
NPTN	0.000512715					NPTN	0.000512715
NID1	0.000512707					NID1	0.000512707
PTPRF	0.000511382					PTPRF	0.000511382
ITGB1	0.000511313					ITGB1	0.000511313
PGLYRP1	0.000511085					PGLYRP1	0.000511085
FGF22	0.00051072					FGF22	0.00051072
WNT3	0.000510325					WNT3	0.000510325
ITGB2	0.00050984					ITGB2	0.00050984
ANGPTL3	0.000509473					ANGPTL3	0.000509473
DSG4	0.000508358					DSG4	0.000508358
EFNA2	0.000506166					EFNA2	0.000506166
COL4A1	0.000506133					COL4A1	0.000506133
CXCL3	0.000505324					CXCL3	0.000505324
FGF3	0.000504857					FGF3	0.000504857
RABEP2	0.000503139					RABEP2	0.000503139
CD70	0.000502883					CD70	0.000502883
PCDHB15	0.000502788					PCDHB15	0.000502788
LAMC2	0.000502763					LAMC2	0.000502763
GHRH	0.000501815					GHRH	0.000501815
GIP	0.000501434					GIP	0.000501434
TNC	0.000501139					TNC	0.000501139
SELL	0.000500726					SELL	0.000500726
ADAM9	0.0005002					ADAM9	0.0005002
PCDH9	0.000499628					PCDH9	0.000499628
HLA-E	0.000499543					HLA-E	0.000499543
WNT7B	0.00049949					WNT7B	0.00049949
PCDH10	0.000499369					PCDH10	0.000499369
PTPRM	0.000499014					PTPRM	0.000499014
TNFRSF11B	0.000498947					TNFRSF11B	0.000498947
EDA	0.000498618					EDA	0.000498618
ICAM5	0.000498393					ICAM5	0.000498393
MPZ	0.000497014					MPZ	0.000497014
NTNG1	0.000496903					NTNG1	0.000496903
INSL6	0.000496799					INSL6	0.000496799
FGF14	0.000495663					FGF14	0.000495663
APOB	0.000495337					APOB	0.000495337
FAT4	0.00049434					FAT4	0.00049434
NLGN2	0.000494326					NLGN2	0.000494326
ITGAM	0.000494238					ITGAM	0.000494238
ADAM12	0.000494034					ADAM12	0.000494034
OCLN	0.000493432					OCLN	0.000493432
CALCA	0.00049165					CALCA	0.00049165
EFNB1	0.000491399					EFNB1	0.000491399
SLIT1	0.000491284					SLIT1	0.000491284
NEGR1	0.000490985					NEGR1	0.000490985
SEMA4D	0.000490252					SEMA4D	0.000490252
PROC	0.000489725					PROC	0.000489725
AGRP	0.000489107					AGRP	0.000489107
PLEKHO2	0.000488442					PLEKHO2	0.000488442
ZP3	0.000487269					ZP3	0.000487269
SST	0.000487233					SST	0.000487233
RABEP1	0.000487121					RABEP1	0.000487121
TIGIT	0.000486497					TIGIT	0.000486497
CELSR3	0.000486353					CELSR3	0.000486353
OMG	0.000485928					OMG	0.000485928
CNTN1	0.000485389					CNTN1	0.000485389
RSPO2	0.000485059					RSPO2	0.000485059
RSPO1	0.000484979					RSPO1	0.000484979
SDK2	0.000483192					SDK2	0.000483192
HLA-B	0.000482813					HLA-B	0.000482813
DEFB4A	0.0004824					DEFB4A	0.0004824
DEFB4B	0.0004824					DEFB4B	0.0004824
CNTNAP1	0.000481506					CNTNAP1	0.000481506
LAMA1	0.000481155					LAMA1	0.000481155
F2	0.000480825					F2	0.000480825
GCG	0.000479976					GCG	0.000479976
PCDHGB1	0.000479642					PCDHGB1	0.000479642
ICOSLG	0.000479224					ICOSLG	0.000479224
CDH12	0.0004791					CDH12	0.0004791
EDN3	0.000478519					EDN3	0.000478519
JAM3	0.000478422					JAM3	0.000478422
CCK	0.000477937					CCK	0.000477937
SERPINE2	0.00047771					SERPINE2	0.00047771
ASIP	0.000476491					ASIP	0.000476491
PCDHGA11	0.000476125					PCDHGA11	0.000476125
RSPO3	0.000475637					RSPO3	0.000475637
SELPLG	0.000475365					SELPLG	0.000475365
CMTM2	0.00047521					CMTM2	0.00047521
CADM1	0.000474631					CADM1	0.000474631
NLGN3	0.000474556					NLGN3	0.000474556
LIPH	0.000473936					LIPH	0.000473936
CDH18	0.000472505					CDH18	0.000472505
C3	0.000472364					C3	0.000472364
PCDHA12	0.000472064					PCDHA12	0.000472064
ITGB7	0.000471305					ITGB7	0.000471305
SEMA3E	0.000471186					SEMA3E	0.000471186
JAG2	0.00047104					JAG2	0.00047104
FGA	0.000470792					FGA	0.000470792
DCHS1	0.000469319					DCHS1	0.000469319
WISP3	0.000469034					WISP3	0.000469034
PCDHB16	0.00046746					PCDHB16	0.00046746
FGF11	0.000467076					FGF11	0.000467076
AGRN	0.000467					AGRN	0.000467
COL18A1	0.000466511					COL18A1	0.000466511
NPVF	0.000466135					NPVF	0.000466135
ESAM	0.000466041					ESAM	0.000466041
HDGF	0.000466018					HDGF	0.000466018
LAMA2	0.000465912					LAMA2	0.000465912
MANF	0.000465508					MANF	0.000465508
IL17B	0.000465027					IL17B	0.000465027
GSTP1	0.000463378					GSTP1	0.000463378
SEMA5A	0.000463194					SEMA5A	0.000463194
THBS4	0.000462379					THBS4	0.000462379
MLN	0.000462286					MLN	0.000462286
GNRH2	0.000461841					GNRH2	0.000461841
PCDHA13	0.0004614					PCDHA13	0.0004614
HLA-C	0.000461319					HLA-C	0.000461319
FLRT3	0.000459534					FLRT3	0.000459534
CHAD	0.000458941					CHAD	0.000458941
RPS19	0.000458886					RPS19	0.000458886
TENM3	0.000458758					TENM3	0.000458758
WNT9B	0.000457675					WNT9B	0.000457675
GPHA2	0.00045721					GPHA2	0.00045721
THBS2	0.000457097					THBS2	0.000457097
WNT9A	0.00045559					WNT9A	0.00045559
NECTIN3	0.000454232					NECTIN3	0.000454232
LRRC4C	0.0004527					LRRC4C	0.0004527
NLGN1	0.000452596					NLGN1	0.000452596
PCDHA6	0.000452086					PCDHA6	0.000452086
INSL3	0.0004511					INSL3	0.0004511
WNT11	0.000450989					WNT11	0.000450989
PCDHB3	0.000449288					PCDHB3	0.000449288
AVP	0.000448882					AVP	0.000448882
PLXNB2	0.000445632					PLXNB2	0.000445632
NTN1	0.000445275					NTN1	0.000445275
COL5A3	0.000445156					COL5A3	0.000445156
LRRC4B	0.000444986					LRRC4B	0.000444986
OXT	0.000439504					OXT	0.000439504
NUCB2	0.000438778					NUCB2	0.000438778
CADM2	0.00043701					CADM2	0.00043701
PODXL2	0.000436713					PODXL2	0.000436713
CDH6	0.000436705					CDH6	0.000436705
PCDHB8	0.000436236					PCDHB8	0.000436236
DHH	0.000435561					DHH	0.000435561
NMU	0.000435189					NMU	0.000435189
CADM3	0.000434726					CADM3	0.000434726
CALCB	0.000434379					CALCB	0.000434379
CDH9	0.000434341					CDH9	0.000434341
KISS1	0.00043426					KISS1	0.00043426
ADAM23	0.000434225					ADAM23	0.000434225
RTN4	0.000434108					RTN4	0.000434108
FAT3	0.000432877					FAT3	0.000432877
ITGA4	0.000432826					ITGA4	0.000432826
WNT10B	0.00043208					WNT10B	0.00043208
NRXN1	0.000431694					NRXN1	0.000431694
EFNB2	0.000431561					EFNB2	0.000431561
FN1	0.000430554					FN1	0.000430554
NRXN3	0.00042884					NRXN3	0.00042884
TRH	0.00042839					TRH	0.00042839
SEMA3F	0.000427861					SEMA3F	0.000427861
C5	0.000427841					C5	0.000427841
FAT2	0.000426556					FAT2	0.000426556
KNG1	0.000425955					KNG1	0.000425955
NTN3	0.000424726					NTN3	0.000424726
ADM2	0.000424019					ADM2	0.000424019
CMTM4	0.000423817					CMTM4	0.000423817
ICAM4	0.000423038					ICAM4	0.000423038
CXCL5	0.000422946					CXCL5	0.000422946
NFASC	0.000422453					NFASC	0.000422453
CCL22	0.00041982					CCL22	0.00041982
PRND	0.000418933					PRND	0.000418933
FAM3D	0.000418196					FAM3D	0.000418196
CCL21	0.000418095					CCL21	0.000418095
GALP	0.000418007					GALP	0.000418007
SEMA7A	0.000417625					SEMA7A	0.000417625
CRTAM	0.00041751					CRTAM	0.00041751
WNT10A	0.000415334					WNT10A	0.000415334
CXCL6	0.000415138					CXCL6	0.000415138
PF4	0.000414824					PF4	0.000414824
CXCL11	0.000414655					CXCL11	0.000414655
TAC1	0.000414498					TAC1	0.000414498
AIMP1	0.000414431					AIMP1	0.000414431
PCDH7	0.000414288					PCDH7	0.000414288
PTH2	0.000412671					PTH2	0.000412671
NTS	0.000410915					NTS	0.000410915
F8	0.000408952					F8	0.000408952
CDHR2	0.000407801					CDHR2	0.000407801
COPA	0.000406054					COPA	0.000406054
CXCL13	0.000405641					CXCL13	0.000405641
PDYN	0.00040145					PDYN	0.00040145
CXCL9	0.00040141					CXCL9	0.00040141
CORT	0.000400318					CORT	0.000400318
NXPH1	0.000399116					NXPH1	0.000399116
DSG2	0.000398405					DSG2	0.000398405
CD200	0.000396139					CD200	0.000396139
HCRT	0.000394293					HCRT	0.000394293
PENK	0.000394057					PENK	0.000394057
NPY	0.000391648					NPY	0.000391648
NENF	0.000390367					NENF	0.000390367
PPBP	0.000389006					PPBP	0.000389006
CCL28	0.000387806					CCL28	0.000387806
CCL4L1	0.000384056					CCL4L1	0.000384056
CCL19	0.00038373					CCL19	0.00038373
CCL20	0.00038229					CCL20	0.00038229
GRP	0.000381567					GRP	0.000381567
CDHR5	0.000381094					CDHR5	0.000381094
CCL25	0.000379674					CCL25	0.000379674
ADAM2	0.000378738					ADAM2	0.000378738
HEBP1	0.000375608					HEBP1	0.000375608
APLN	0.00037496					APLN	0.00037496
GAL	0.000374882					GAL	0.000374882
VCAM1	0.00037465					VCAM1	0.00037465
FAM3C	0.000374091					FAM3C	0.000374091
CCL24	0.000371681					CCL24	0.000371681
CCL23	0.000369274					CCL23	0.000369274
PYY	0.000368711					PYY	0.000368711
CCL27	0.000367789					CCL27	0.000367789
DSC2	0.00036745					DSC2	0.00036745
PNOC	0.000367178					PNOC	0.000367178
NPS	0.000362796					NPS	0.000362796
TAC3	0.000360797					TAC3	0.000360797
SAA1	0.00036076					SAA1	0.00036076
RLN3	0.000358702					RLN3	0.000358702
CXCL16	0.00035805					CXCL16	0.00035805
PPY	0.00035546					PPY	0.00035546
NPB	0.000353772					NPB	0.000353772
NPW	0.000353597					NPW	0.000353597
PMCH	0.000353015					PMCH	0.000353015
ARF1	0.000349377					ARF1	0.000349377
PROK2	0.000346856					PROK2	0.000346856
CALR	0.000344957					CALR	0.000344957
ANXA1	0.000341423					ANXA1	0.000341423
CD99	0.000340819					CD99	0.000340819
EDN2	0.00033971					EDN2	0.00033971
UTS2	0.000337659					UTS2	0.000337659
NMS	0.00033566					NMS	0.00033566
NMB	0.000335417					NMB	0.000335417
XCL1	0.000332975					XCL1	0.000332975
AMIGO1	0.000327576					AMIGO1	0.000327576
NPFF	0.000326402					NPFF	0.000326402
XCL2	0.000325921					XCL2	0.000325921
PROK1	0.000324899					PROK1	0.000324899
UTS2B	0.000324828					UTS2B	0.000324828
QRFP	0.000323845					QRFP	0.000323845
AMIGO2	0.00031923					AMIGO2	0.00031923
TAC4	0.000291328					TAC4	0.000291328
GPI	0.000288525					GPI	0.000288525
CLDN24	0					CLDN24	0

## Sheet: S.Table8 Antibodies 
Flow cytometry
Target protein		Conjugate		Working dilution		Manufacturer		Catalog number
CD14		BV650		1/100		Biolegend		301835
CD14		AF700		1/100		Biolegend		301822
CD45		BV711		1/100		Biolegend		304050
HLA-DR		BV785		1/100		Biolegend		307642
MERTK		PE-Cy7		1/100		Biolegend		367610
Histology Primary antibodies
Target protein		Species		Working concentration		Manufacturer		Catalog number
ProteinS (PROS1)		Rabbit		4 μg/mL		Invitrogen		PA5-106880
Tight Junction Protein 1 (TJP1)		Rabbit		2.5 μg/mL		StemCell Technologies		100-0750
Acetylated α-Tubulin		Mouse		1 μg/mL		StemCell Technologies		100-0753
CD45		Mouse		2 μg/mL		Novus-Bio		NBP2-44863
α-Cytokeratin (KRT5)		Rabbit		10 μg/mL		Abcam		ab52635
MERTK		Rabbit		10 μg/mL		Abcam		ab52968
TYRO3		Rabbit		10 μg/mL		Abcam		ab109231
Isotype Controls
Species		Isotype		Working concentration		Manufacturer		Catalog number
Rabbit		IgG		As primary Antibody		Vector Laboratories		I-1000
Mouse		IgG2b		As Primary antibody		Novus-Bio		NBP1-43317
Mouse		IgG1		As primary antibody		Dako		X0931
Secondary conjugated antibodies.
Anti-species		Conjugate		Working Concentration		Manufacturer		Catalog number
Anti-rabbit		AF647		2 μg/mL		Invitrogen		A27040
Anti-rabbit		AF660		2 μg/mL		Invitrogen		A21074
Anti-rabbit		AF488		2 μg/mL		Invitrogen		A11008
Anti-mouse		AF660		2 μg/mL		Invitrogen		A21055
Anti-mouse		AF488		2 μg/mL		Invitrogen		A28175

## Sheet: S.Table9 SARS-CoV-2 genes
Fasta ENS	Virus gene encoding
ENSSAST00005000002.1	ORF1ab polyprotein
ENSSAST00005000003.1	ORF1ab polyprotein
ENSSAST00005000004.1	S: surface glycoprotein
ENSSAST00005000005.1	N: nucleocapsid phosphoprotein
ENSSAST00005000006.1	ORF3a protein
ENSSAST00005000007.1	M: membrane glycoprotein
ENSSAST00005000008.1	ORF8 protein
ENSSAST00005000009.1	ORF7a protein
ENSSAST00005000010.1	E: envelope protein
ENSSAST00005000011.1	ORF6 protein
ENSSAST00005000012.1	ORF7b protein
ENSSAST00005000013.1	ORF10 protein
